# Supplementary material for: WGS reveals high-risk clones of Pseudomonas aeruginosa harbouring extensive antimicrobial and predicted anti-phage defense systems recovered from diabetic foot ulcer patients in Egypt
Source: BMC Microbiol. 2026 Jun 3;26:524. doi: 10.1186/s12866-026-05145-x (PMC13231603; doi:10.1186/s12866-026-05145-x)
Supplement: Supplementary file 2 — Supplementary Material 2. [file 12866_2026_5145_MOESM2_ESM.xlsx]

## Sheet: Supplementray Table-1
Supplementary Table 1: Genome structure and general features of P. aeruginosa isolates
Feature	DFU7	DFU9	DFU16	DFU48	DFU58
Genome size	6,946,690 bp	6,334,554 bp	6,332,169 bp	6,910,372 bp	7,121,562 bp
GC content	0.658	0.664	0.664	0.659	0.658
N50	209056	371930	371930	195272	230789
L50	12	5	5	12	10
No. of contigs	170	47	52	168	186
CDS	6727	5967	5973	6792	6974
- Genes with known function	5203	4843	4848	5283	5369
-Hypothetical proteins	1524	1124	1125	1509	1605
CRISPR array	2 crisprs and 20 spacers	NA	NA	2 crisprs and 20 spacers	NA				s
rRNAs	2	2	2	2	3
tRNAs	59	59	59	59	60
CheckM Completeness	0.994	0.991	0.991	0.994	0.998
CheckM Contamination	0.015	0.01	0.01	0.014	0.02
Hypothetical proteins	1525	1124	1125	1510	1605
Proteins with functional assignments	5202	4843	4848	5192	5369
Proteins with EC number assignments	1335	1304	1304	1331	1331
Proteins with GO assignments	1137	1112	1112	1134	1129
Proteins with Pathway assignments	990	984	984	990	993
Proteins with Subsystem assignments	2138	2071	2070	2134	2184
Proteins with PATRIC genus-specific family (PLfam) assignments	6492	5807	5806	6457	6708
Proteins with PATRIC cross-genus family (PGfam) assignments	6621	5881	5882	6589	6841

## Sheet: Supplementray Table-2
Supplementary Table 2: Metadata of the strains included in the phylogenomic analysis of P. aeruginosa isolates
Genome Name	Species	Strain	MLST	Culture Collection	BioProject Accession	BioSample Accession	GenBank Accessions	Size	GC Content	Isolation Source	Collection Year	Isolation Country	Host Common Name	Host Health	Additional Metadata	Comments	Collection Year2	Isolation Country2	Host Name	Host Health2	Comments2
Pseudomonas aeruginosa VRFPA06	Pseudomonas aeruginosa	VRFPA06	ST664	NA	PRJNA227489	SAMN02472100	AYSK00000000	6971579	65.8	Blood from septicemic patient	2012	India	Human	NA	NA	Multidrug resistant Pseudomonas aeruginosa strain VRFPA06 isolated from Human blood.;many frameshifted proteins	NA	NA	NA	NA	The strain Enterobacter cloacae ssp. dissolvens SDM (CGMCC 4230) has an extraordinary characteristic of 2,3-butanediol production in a rate of 3 g l-1 h-1 in a 50 L fermenter. Here we present the annotated draft genome sequence of this strain. This would promote the exploration on the mechanism of high 2,3-BD production of strain SDM.
Pseudomonas aeruginosa PAO1	Pseudomonas aeruginosa	PAO1	ST549	NA	PRJNA331	SAMN02603714	AE004091	6264404	66.6	NA	NA	NA	NA	NA	NA	Pseudomonas aeruginosa strain PA01. This strain contains one of the largest bacterial genomes ever sequenced which consists of a circular chromosome of 6,264,403 bp. It is the most widely used Pseudomonas aeruginosa laboratory strain.	NA	China	NA	NA	The Genome sequencing and assembly of Enterobacter spp.
Pseudomonas aeruginosa strain ST773	Pseudomonas aeruginosa	ST773	ST773	NA	PRJNA555326	SAMN12307670	CP041945	6835731	66.0943	urine	2017	USA	Human	sepsis	collected_by:William R. Miller	Submission of consensus genome assemblies from a critically ill patient with polymicrobial infections due to multi-drug resistant Escherichia coli, Klebsiella pneumoniae, and Pseudomonas aeruginosa who had traveled to India and was also colonized by Candida auris. A precision medicine approach using whole genome sequencing revealed a multiplicity of mobile elements associated with NDM-1, NDM-5, a…	2016	United Kingdom	NA	NA	NA
Pseudomonas aeruginosa strain UMB1204	Pseudomonas aeruginosa	UMB1204	ST708	NA	PRJNA316969	SAMN13634705	WUDK00000000	6270797	66.5301	urine	NA	USA	Human	NA	NA	Recently, bacterial communities (microbiota) have been discovered in the female bladder. Thus, the “sterile urine” paradigm is no longer valid. In an effort to provide a comprehensive view of the newly discovered female urinary microbiota (FUM), we have established an Enhanced Quantitative Urine Culture (EQUC) protocol. EQUC isolates bacteria from 75-90% of urine samples deemed ‘no growth’ by the…	2017	USA	Human	urinary tract infection	Risk Factors for and Mechanisms of COlistin Resistance Among Enterobacterales
Pseudomonas aeruginosa strain VNMU148	Pseudomonas aeruginosa	VNMU148	ST664	NA	PRJNA598234	SAMN13701854	WXZT00000000	7777111	65.0922	wound	2018	Ukraine	Human	Infection	collected_by:National Pirogov Memorial Medical University, Vinnytsia, Ukraine	Collection of bacteria cultured from the wounds of Ukrainian soldiers injured during combat operations in Eastern Ukraine from 2014 to 2018.	2022	France	Human	NA	NA
Pseudomonas aeruginosa strain AA2	Pseudomonas aeruginosa	AA2	ST708	LMG:27630	PRJNA623623	SAMN14554964	CP051547	6288195	66.4935	CF sputum	NA	NA	NA	NA	sample_type:DNA	PacBio long reads for genome finishing	2022	France	Human	NA	NA
Pseudomonas aeruginosa strain CH2706	Pseudomonas aeruginosa	CH2706	ST664	NA	NA	SAMN11110364	NA	7075270	65.9506	NA	NA	Germany	Human	NA	NA		2022	Egypt	Zea mays	NA	NA
Pseudomonas aeruginosa strain 15965	Pseudomonas aeruginosa	15965	ST773	NA	PRJNA701275	SAMN17860410	JAFKQW000000000	6690617	66.2021	urine	2017	Nigeria	Human	NA	sample_type:isolate	This study characterized the mechanisms of carbapenem resistance in gram-negative bacteria isolated from patients in Yola, Nigeria. Whole genome sequencing was performed on 66 isolates previously identified phenotypically as carbapenem-non-susceptible.	2015	Singapore	Human	None (screening isolate)	Sequencing project for hospital isolates of carbapenemase-producing Enterobacter cloacae complex strains
Pseudomonas aeruginosa strain ZBX-P25	Pseudomonas aeruginosa	ZBX-P25	ST664	NA	PRJNA663432	SAMN16132413	JACWGN000000000	7140163	65.7721	bone	2018	Lebanon	Human	Pseudomonas infection	collected_by:George F. Araj	Mechanisms of Resistance Against Ceftolozane/Tazobactam in Pseudomonas aeruginosa Clinical Isolates in Lebanon	2014	Singapore	Human	None (screening isolate)	Sequencing project for hospital isolates of carbapenemase-producing Enterobacter cloacae complex strains
Pseudomonas aeruginosa strain DMC-20C	Pseudomonas aeruginosa	DMC-20C	ST664	NA	PRJNA721824	SAMN18739953	JAGRPY000000000	7017271	65.7818	Wound Swab	2016	Bangladesh	Human	NA	sample_type:Bacterial cell culture	Pseudomonas aeruginosa causes nosocomial infection and can be associated with deadly infections. It is specifically life-threatening to burn patients. This bacterium is intrinsically resistant to different antibiotics used for treatment purposes. However, the acquired resistance to antibiotics like carbapenem has reduced the opportunity to treat severe infections using this antibiotic.	2014	Singapore	Human	None (screening isolate)	Sequencing project for hospital isolates of carbapenemase-producing Enterobacter cloacae complex strains
Pseudomonas aeruginosa strain PA15-13	Pseudomonas aeruginosa	PA15-13	ST447	NA	PRJNA697852	SAMN17674261	JAFBYY000000000	6871441	65.9477	NA	2015	Spain	Null	NA	NA	Pseudomonas aeruginosa Genome sequencing and assembly	2015	Ghana	Human	Scalp abcess	Genotypic characterization of multi drug-resistant Gram-negative clinical ESKAPE pathogens isolated at Komfo Anokye Teaching Hospital (KATH) in Ghana
Pseudomonas aeruginosa strain BPAS1	Pseudomonas aeruginosa	BPAS1	ST708	NA	PRJNA732585	SAMN19607830	JAHVLP000000000	6366474	66.3357	NA	2020	USA	Human	Septic infection	collected_by:St. Joesph Healthcare	Isolates were collected to determine mechanisms responsible for resistance to cephalosporin antibiotics.	2013	China	Human	NA	Reference genomes of the gut microbiota are essential for metagenomic analysis, functional characterization, and pan-genome analysis. A culturable genome reference (CGR) was built to improve mapping rates for metagenomic analysis, as well as enable functional characterization and pan-genome analysis to human gut microbiota.
Pseudomonas aeruginosa strain P9W	Pseudomonas aeruginosa	P9W	ST664	NA	PRJNA753640	SAMN20702951	CP081202,CP081203,CP081204	7708846	65.315	burn wound	2018	China	Human	NA	sample_type:burn wound	Whole genome sequencing(WGS) of clinical isolated Pseudomonas aeruginosa strain P9W.	2016	Pakistan	NA	NA	Use selective bacterial culture to understand the identity, prevalence, persistence, and transmission of bacteria contaminating hospital intensive care unit surfaces in two countries.
Pseudomonas aeruginosa strain P8W	Pseudomonas aeruginosa	P8W	ST664	NA	PRJNA753640	SAMN20703519	CP081477,CP081478,CP081479	7472793	65.5678	burn wound	2018	China	Human	NA	sample_type:burn wound	Whole genome sequencing(WGS) of clinical isolated Pseudomonas aeruginosa strain P9W.	2018	United Kingdom	Human	NA	The study investigates how early microbe exposure and the developing immune system influence subsequent health and developmental outcomes. Culturing efforts coupled with whole genome sequencing of the gastrointestinal bacteria can address key questions that are computationally non-trivial using shotgun metagenomics alone. This comprehensive gut microbiota-derived bacterial genome collection provi…
Pseudomonas aeruginosa strain KE9524	Pseudomonas aeruginosa	KE9524	ST773	NA	PRJNA634442	SAMN14996481	JABNNA000000000	6817050	66.1009	rectal swab	2019	Germany	Human	colonisation	collected_by:University Hospital Heidelberg	Carbapenem resistant gram-negative isolated in 2019 in Heideberg University Hospital	2015	USA	Human	Pneumonia	Whole genome sequencing (WGS) is now routinely performed in clinical microbiology laboratories to assess isolate relatedness. With appropriately developed analytics, the same data can be used for prediction of antimicrobial susceptibility. We assessed WGS data for identification and antibiotic susceptibility testing (AST) prediction compared to matrix-assisted laser desorption ionization time-of-…
Pseudomonas aeruginosa strain P8W	Pseudomonas aeruginosa	P8W	ST664	NA	PRJNA753640	SAMN20703519	CP081477,CP081478,CP081479	7472793	65.5678	burn wound	2018	China	Human	NA	sample_type:burn wound	Whole genome sequencing(WGS) of clinical isolated Pseudomonas aeruginosa strain P9W.	NA	USA	Human	NA	NA
Pseudomonas aeruginosa strain 5538_S11	Pseudomonas aeruginosa	5538_S11	ST447	NA	PRJNA754264	SAMN20752054	JAIHAB000000000	6811230	66.1671	Medical	2019		Human	pneumonia	NA	40 Pseudomonas aeruginosa collected from the University General Hospital of Alicante.	NA	USA	Human	NA	NA
Pseudomonas aeruginosa P8W	Pseudomonas aeruginosa	P8W	ST664	NA	PRJNA753640	SAMN20703519	CP081477,CP081478,CP081479	7472793	65.5678	burn wound	2018	China	Human	NA	sample_type:burn wound		2017	United Kingdom	NA	NA	These isolates represent a dataset assembled by the REHAB team: A collaborative effort between the Animal and Plant Health Agency, the UK Centre for Ecology &amp; Hydrology, Thames Water, Public Health England, and the University of Oxford. The focus of this study is on understanding bacterial diversity in four important clinical genera (Escherichia, Klebsiella, Enterobacter and Citrobacter), and…
Pseudomonas aeruginosa 5538_S11	Pseudomonas aeruginosa	5538_S11	ST447	NA	PRJNA754264	SAMN20752054	JAIHAB000000000	6811230	66.1671	Medical	2019	Spain	Human	pneumonia	NA		2018	USA	NA	NA	The study aimed at isolating antibiotic-resistant bacteria from ready to eat Ethiopian beef tartare named kitfo.
Pseudomonas aeruginosa Pae8414-Lar	Pseudomonas aeruginosa	Pae8414-Lar	ST664	NA	PRJNA802256	SAMN25524806	JAKMHC000000000	6735452	66.1403	biological sample	2018	Greece	Human	NA	sample_type:cell culture		2018	China	NA	NA	Enterobacter sp. strain N29
Pseudomonas aeruginosa UTDF19-28A	Pseudomonas aeruginosa	UTDF19-28A	NA	NA	PRJNA756567	SAMN23567015	JAJPGI000000000	6443146	66.3372	soil	2019	USA	NA	NA	NA		2012	Pakistan	Cannabis sativa	NA	Genome analysis of Enterobacter cloacae MOSEL-w7 isolated from Cannabis sativa
Pseudomonas aeruginosa 159/5	Pseudomonas aeruginosa	159/5	ST708	NA	PRJNA786945	SAMN23763308	JAJPLZ000000000	6348455	66.4552	NA	2020	Russia	Human	NA	sample_type:Whole organism		2014	Netherlands	Human	NA	Comparative multi-omics analysis of clinical Enterobacter spp. isolates uncovers differences in the expression of determinants for antibiotic resistance and virulence
Pseudomonas aeruginosa strain ATCC 33363	Pseudomonas aeruginosa	ATCC 33363	ST664	ATCC:33363	PRJNA294638	SAMN04028052	LJZJ00000000	6809184	66.13	NA	NA	NA	NA	NA	sample_type:not collected;isolate:not collected	WGS assembly of the 20 IATS serotype isolates of Pseudomonas aeruginosa (O1-O20)	NA	China	NA	NA	Metabolic diseases such as type 2 diabetes (T2D) and T2D-related comorbidities (eg. obesity, metabolic syndrome, pre-diabetes and impaired glucose tolerance) are major public health issues worldwide. Recent experiments in animal and human studies have generated growing evidence for the association of gut microbiome and development of these diseases. Using next generation sequencing, large amounts…
Pseudomonas aeruginosa strain WH-SGI-V-07225	Pseudomonas aeruginosa	WH-SGI-V-07225	ST664	NA	PRJNA297679	SAMN04128531	LLMW00000000	6910560	66.02	Hospital	1995	USA	NA	NA	NA	Genome sequencing and assembly of Pseudomonas aeruginosa clinical isolates from the bioM�rieux collection and the Pirnay collection. These strains contribute to a global view of the phylogenetic distribution, conservation, and potential targets of type I CRISPR-cas systems.	2019	Thailand	NA	NA	Establishment capacity for Whole genome Sequencing for food-borne outbreaks in Thailand
Pseudomonas aeruginosa CMPL223	Pseudomonas aeruginosa	CMPL223	ST664	NA	PRJNA823831	SAMN27362502	JALJAI000000000	6910428	66.0104	Hospital wastewater	2021	Bangladesh	NA	NA	collected_by:Zahidul Islam Nahid		2019	China	NA	NA	NA
Pseudomonas aeruginosa strain WH-SGI-V-07283	Pseudomonas aeruginosa	WH-SGI-V-07283	ST664	NA	PRJNA297679	SAMN04128726	LLUJ00000000	6835062	66.12	NA	1958	Hungary	NA	NA	NA	Genome sequencing and assembly of Pseudomonas aeruginosa clinical isolates from the bioM�rieux collection and the Pirnay collection. These strains contribute to a global view of the phylogenetic distribution, conservation, and potential targets of type I CRISPR-cas systems.	2017	France	Human	Sepsis	NA
Pseudomonas aeruginosa AS_23	Pseudomonas aeruginosa	AS_23	ST773	NA	PRJNA815837	SAMN29499814	JANAWV000000000	6760157	66.0727	Petroleum contaminated soil	2019	Nigeria	NA	NA	NA		2011	United Kingdom	Human	NA	NA
Pseudomonas aeruginosa PS2013	Pseudomonas aeruginosa	PS2013	ST664	NA	PRJNA547625	SAMN19947851	JAHTFU000000000	6620240	66.0865	blood	2008	USA	NA	NA	NA		2013	Malaysia	NA	NA	Whole genome sequence of Enterobacter cloacae B2 from bitter gout
Pseudomonas aeruginosa PS1972	Pseudomonas aeruginosa	PS1972	ST447	NA	PRJNA547625	SAMN19947831	JAHTFA000000000	6902973	65.9361	blood	2007	USA	Human	NA	NA		2013	China	Human	Not collected	NA
Pseudomonas aeruginosa BA10747	Pseudomonas aeruginosa	BA10747	ST773	NA	PRJNA943143	SAMN33709315	JARHLA000000000	6741595	66.1119	blood	2022	India	Human	Disseminated tuberculosis, Viral meningoencephalitis, HIV Encephalopathy	collected_by:Christian Medical College, Vellore		2013	China	Human	Not collected	NA
Pseudomonas aeruginosa P30	Pseudomonas aeruginosa	P30	ST773	NA	PRJNA913392	SAMN32292844	JAPWKM000000000	6836605	66.0862	Urinary catheter	2021	Egypt	Human	Urinary tract infection	collected_by:Mohamed Eladawy		2011	China	Human	Not collected	NA
Pseudomonas aeruginosa P26	Pseudomonas aeruginosa	P26	ST773	NA	PRJNA913392	SAMN32292840	JAPWKQ000000000	6827640	66.0833	Urinary catheter	2021	Egypt	Human	Urinary tract infection	collected_by:Mohamed Eladawy		2012	China	Human	Not collected	NA
Pseudomonas aeruginosa MRSN110817	Pseudomonas aeruginosa	MRSN110817	ST773	NA	PRJNA950451	SAMN33993894	JARSSE000000000	6830691	66.0572	Perianal swab	2022	Ukraine	Human	Bacterial infectious disease	collected_by:Multidrug Resistance Surveillance Network		2021	Nigeria	Macrotermes bellicosus	NA	NA
Pseudomonas aeruginosa 23	Pseudomonas aeruginosa	23	ST773	NA	PRJNA962793	SAMN34372908	JASEZK000000000	6855609	66.0397	NA	2021	Nigeria	Human	NA	sample_type:isolate		2020	South Africa	Human	Infection	NA
Pseudomonas aeruginosa 7	Pseudomonas aeruginosa	7	ST773	NA	PRJNA962793	SAMN34372905	JASEZX000000000	6803582	66.1138	NA	2021	Nigeria	Human	NA	sample_type:isolate		2019	Senegal	Bombax costatum	NA	NA
Pseudomonas aeruginosa Paer3854	Pseudomonas aeruginosa	Paer3854	ST664	NA	PRJNA1017673	SAMN37404421	JAVQPN000000000	6570933	66.2678	wound	2019	Bulgaria	Human	NA	collected_by:not collected		2019	Senegal	Microcerotermes sp.	NA	NA
Pseudomonas aeruginosa PSA10	Pseudomonas aeruginosa	PSA10	ST664	NA	PRJNA1026085	SAMN37733291	JAWIWQ000000000	7164756	65.8404	Urinary sample	2023	Italy	Human	Urinary tract infection	collected_by:Azienda Ospedaliero-Universitaria Consorziale Policlinico di Bari		2019	Senegal	Microtermes	NA	NA
Pseudomonas aeruginosa HPA1346	Pseudomonas aeruginosa	HPA1346	ST773	NA	PRJNA1031150	SAMN37928630	CP137493,CP137494	6906674	66.0501	NA	2022	South Korea	Human	NA	sample_type:Bacterial culture sample		2022	Nigeria	Human	Asymptomatic UTI	NA
Pseudomonas aeruginosa Strain DFU7	Pseudomonas aeruginosa	DFU7	ST773	NA	PRJNA1181229	SAMN46431995	JBLFEY000000000	6946690	65.8739	Diabetic foot ulcer	2024	Egypt	Human	DFU			2018	France	Human	NA	NA
Pseudomonas aeruginosa Strain DFU9	Pseudomonas aeruginosa	DFU9	ST369	NA	PRJNA1181229	SAMN46431996	JBLFEZ000000000	6334554	66.4177	Diabetic foot ulcer	2024	Egypt	Human	DFU			2019	India	Zea mays	NA	NA
Pseudomonas aeruginosa Strain DFU16	Pseudomonas aeruginosa	DFU16	ST369	NA	PRJNA1181229	SAMN46431997	JBLFFA000000000	6332169	66.4176	Diabetic foot ulcer	2024	Egypt	Human	DFU			2021	China	Duck	NA	NA
Pseudomonas aeruginosa Strain DFU48	Pseudomonas aeruginosa	DFU48	ST773	NA	PRJNA1181229	SAMN46431998	JBLFFB000000000	6910372	65.9218	Diabetic foot ulcer	2024	Egypt	Human	DFU			2013	Malaysia	NA	NA	Enterobacter cloacae LB2 Isolated from Long Beans
Pseudomonas aeruginosa Strain DFU58	Pseudomonas aeruginosa	DFU58	ST664	NA	PRJNA1181229	SAMN46431999	JBLFFC000000000	7121562	65.8403	Diabetic foot ulcer	2024	Egypt	Human	DFU			2019	India	Human	sepsis	NA
Pseudomonas aeruginosa strain 2328	Pseudomonas aeruginosa	2328	ST447	NA	PRJNA342804	SAMN07185687	NIOP00000000	6575538	66.13	fasciotomy fluid	2008	USA	Human	NA	collected_by:not collected	Define the resistome of this highly drug resistant strains.	2013	USA	Human	Bloodstream infection	Carbapenem resistance in Enterobacteriacae is increasingly due to the presence of the KPC beta-lactamase, which can be transferred on several different plasmids. The project is designed to better understand the spread of the blaKPC gene and the genetic backgrounds in which it is carried.
Pseudomonas aeruginosa strain PABL010	Pseudomonas aeruginosa	PABL010	ST447	NA	PRJNA485889	SAMN09831325	QVEB00000000	6859097	65.963	blood	1999	USA	Human	Bacteremia	NA	Pseudomonas aeruginosa isolates collected from patients with bloodstream infections.	2014	USA	Human	Bloodstream infection	Carbapenem resistance in Enterobacteriacae is increasingly due to the presence of the KPC beta-lactamase, which can be transferred on several different plasmids. The project is designed to better understand the spread of the blaKPC gene and the genetic backgrounds in which it is carried.
Pseudomonas aeruginosa strain PABL001	Pseudomonas aeruginosa	PABL001	ST447	NA	PRJNA485889	SAMN09831318	QVEI00000000	6856138	66.0243	blood	1999	USA	Human	Bacteremia	NA	Pseudomonas aeruginosa isolates collected from patients with bloodstream infections.	NA	NA	NA	NA	The Genome sequencing and assembly of Enterobacter spp.
Pseudomonas aeruginosa strain PA_94	Pseudomonas aeruginosa	PA_94	ST447	NA	PRJNA310413	SAMN04452259	LSQE00000000	6803572	65.9753	NA	NA	Hong Kong	Human	NA	NA	in preparation
Pseudomonas aeruginosa strain PS1	Pseudomonas aeruginosa	PS1	ST773	NA	PRJNA498487	SAMN10297840	RHDU00000000	6720818	66.1602	urine clinical sample	2018	Hungary	Human	urinary tract infection	collected_by:Katalin Katona	Whole genome sequence of a multidrug resistant Pseudomomas aeruginosa ST773.
Pseudomonas aeruginosa strain PA_038	Pseudomonas aeruginosa	PA_038	ST664	NA	PRJNA497126	SAMN10249128	RHSZ00000000	7029502	65.8676	nursing call button in hospital intensive care unit	2016	Pakistan	NA	NA	sample_type:whole organism	Use selective bacterial culture to understand the identity, prevalence, persistence, and transmission of bacteria contaminating hospital intensive care unit surfaces in two countries.
Pseudomonas aeruginosa strain PA_041	Pseudomonas aeruginosa	PA_041	ST664	NA	PRJNA497126	SAMN10249094	RHSY00000000	7031211	65.867	bedside rail in hospital intensive care unit	2016	Pakistan	NA	NA	sample_type:whole organism	Use selective bacterial culture to understand the identity, prevalence, persistence, and transmission of bacteria contaminating hospital intensive care unit surfaces in two countries.
Pseudomonas aeruginosa strain MRSN5508	Pseudomonas aeruginosa	MRSN5508	ST3002	NA	PRJNA446057	SAMN09788335	RXTR00000000	6439859	66.3468	sterile body fluid	2005	USA	Human	NA	collected_by:MRSN (WRAIR)	A panel of 100 diverse Pseudomonas aeruginosa genomes were selected from The Multidrug Resistant Organism Repository and Surveillance Network (MRSN) collection. The panel represents clinically relevant strains chosen to maximize phylogenetic diversity and accessory gene content of the pan-genome.
Pseudomonas aeruginosa strain 33CFBRPA	Pseudomonas aeruginosa	33CFBRPA	ST447	NA	PRJNA325248	SAMN10478574	RWZI00000000	6764086	66.1369	NA	NA	NA	NA	NA	sample_type:DNA;biomaterial_provider:George O'Toole	The International Pseudomonas aeruginosa Consortium is sequencing over 1000 genomes for the study of Pseudomonas genome evolution, antibiotic resistance and virulence genes. Metadata for each isolate are available through the International Pseudomonas Consortium Database (IPCD). The ultimate goal of the project is to link bacterial phenotype, genotype and clinical data, with a focus on the develo…
Pseudomonas aeruginosa strain PT6	Pseudomonas aeruginosa	PT6	ST447	NA	PRJNA325248	SAMN10478536	RXAU00000000	6880927	66.0792	River/sewer	1992	Germany	NA	NA	sample_type:bacterial culture;biomaterial_provider:Burkhard T�mmler	The International Pseudomonas aeruginosa Consortium is sequencing over 1000 genomes for the study of Pseudomonas genome evolution, antibiotic resistance and virulence genes. Metadata for each isolate are available through the International Pseudomonas Consortium Database (IPCD). The ultimate goal of the project is to link bacterial phenotype, genotype and clinical data, with a focus on the develo…
Pseudomonas aeruginosa strain AR_0090	Pseudomonas aeruginosa	AR_0090	ST1816	NA	PRJNA292904	SAMN04014931	MPBT00000000	6773465	65.933	NA	NA	NA	NA	NA	NA	Collection of bacterial pathogens that are assembled to challenge assays that detect carbapenemase production representing a range of gram-negative bacteria
Pseudomonas aeruginosa strain 113	Pseudomonas aeruginosa	113	ST664	NA	PRJNA514442	SAMN10743761	SCYJ00000000	6863757	65.8335	hospital	2016	Italy	Human	infection	collected_by:Dr Paolo Lanzafame	Genotypic and phenotypic characterisation of a collection of multiresistant clinical isolates of Pseudomonas aeruginosa.
Pseudomonas aeruginosa strain NCTC12449	Pseudomonas aeruginosa	NCTC12449	ST447	NCTC:12449	PRJEB6403	SAMEA3711444	UATV00000000	6729327	66.0821	not available: to be reported later	NA	USA	NA	NA	NA	http://www.sanger.ac.uk/resources/downloads/bacteria/nctc/
Pseudomonas aeruginosa strain XDR-PA	Pseudomonas aeruginosa	XDR-PA	ST664	NA	PRJEB31047	SAMEA5312790	CAADNI000000000	6802479	66.0734		2018	Spain	Human	NA	collected_by:GEMARA-SEIMC Pseudomonas study group	GEMARA-XDR-PA
Pseudomonas aeruginosa strain 174319	Pseudomonas aeruginosa	174319	ST664	NA	PRJNA522962	SAMN10961480	SISM00000000	6940236	65.9408	Urine, blood, lung	2017	France	Human	Burned	collected_by:French National Reference Center for Antibiotics Resistance	The complete sequences of 2 PAC-1 producing Pseudomonas aeruginosa from France were determined. The purpose of this sequencing was to determine genetic support of a novel class C beta-lactamase
Pseudomonas aeruginosa strain 174313	Pseudomonas aeruginosa	174313	ST664	NA	PRJNA522962	SAMN10961479	SISN00000000	6892033	65.9147	Rectal	2017	Reunion	Human	Burned	collected_by:French National Reference Center for Antibiotics Resistance	The complete sequences of 2 PAC-1 producing Pseudomonas aeruginosa from France were determined. The purpose of this sequencing was to determine genetic support of a novel class C beta-lactamase
Pseudomonas aeruginosa strain CCUG 59626	Pseudomonas aeruginosa	CCUG 59626	ST664	CCUG:59626	PRJNA305687	SAMN12635140	VTBE00000000	6635126	66.1019	NA	NA	Iran	Human	NA	NA	Whole genome sequencing of bacterial species of the Culture Collection University of Gothenburg (CCUG)

## Sheet: Supplementray Table-3
Supplementary Table 3: ICE detected features in P. aeruginosa isolates
DFU7		Gene	Coordinates [+/-], size (bp)	Product	Feature
	Region 1	OLJBDGBG_00390	407657..409135 [-], 1479	Bicarbonate transporter BicA	Flank
	Region 1	OLJBDGBG_00391	409449..410780 [-], 1332	Na(+)/H(+) antiporter NhaA	Flank
	Region 1	OLJBDGBG_00392	411477..411863 [+], 387	hypothetical protein	Flank
	Region 1	OLJBDGBG_00393	411863..412591 [+], 729	hypothetical protein	Flank
	Region 1	OLJBDGBG_00394	412650..413402 [+], 753	hypothetical protein	Flank
	Region 1	OLJBDGBG_00395	413515..413970 [+], 456	hypothetical protein	Flank
	Region 1	OLJBDGBG_00396	414296..414748 [+], 453	hypothetical protein	Flank
	Region 1	OLJBDGBG_00397	414634..415089 [-], 456	hypothetical protein	Flank
	Region 1	OLJBDGBG_00398	415103..415612 [-], 510	hypothetical protein	Flank
	Region 1	OLJBDGBG_00399	415605..416393 [-], 789	hypothetical protein	Flank
	Region 1	OLJBDGBG_00400	416377..417270 [-], 894	hypothetical protein	Flank
	Region 1	OLJBDGBG_00401	417340..417675 [-], 336	hypothetical protein	Flank
	Region 1	OLJBDGBG_00402	418032..418589 [-], 558	hypothetical protein	Flank
	Region 1	OLJBDGBG_00403	418734..418895 [-], 162	hypothetical protein	Flank
	Region 1	OLJBDGBG_00404	418895..419362 [-], 468	hypothetical protein	Flank
	Region 1	OLJBDGBG_00405	419376..419882 [-], 507	hypothetical protein	Flank
	Region 1	OLJBDGBG_00406	420052..420285 [-], 234	hypothetical protein	Flank
	Region 1	OLJBDGBG_00407	420348..420536 [-], 189	hypothetical protein	Flank
	Region 1	OLJBDGBG_00408	420678..421667 [+], 990	IS5 family transposase ISXfu1	Flank
	Region 1	OLJBDGBG_00409	421803..422663 [-], 861	hypothetical protein	Flank
	Region 1	OLJBDGBG_00410	422747..423199 [-], 453	ECF RNA polymerase sigma factor SigL	Flank
	Region 1	OLJBDGBG_00411	423439..424176 [-], 738	NADPH-dependent FMN reductase ArsH; arsH	Flank; Metal
	Region 1	OLJBDGBG_00412	424154..424576 [-], 423	Arsenate reductase; arsC	Flank; Metal
	Region 1	OLJBDGBG_00413	424591..425703 [-], 1113	Arsenical-resistance protein Acr3	Flank
	Region 1	OLJBDGBG_00414	425700..427466 [-], 1767	Arsenical pump-driving ATPase; arsA	Flank; Metal
	Region 1	OLJBDGBG_00415	427911..429008 [-], 1098	IS5 family transposase ISAzo41; ISPa100	Flank; IS
	Region 1	OLJBDGBG_00416	429166..429660 [-], 495	Arsenate reductase	Flank
	Region 1	OLJBDGBG_00417	429665..429988 [-], 324	hypothetical protein	Flank
	Region 2	OLJBDGBG_00390	407657..409135 [-], 1479	Bicarbonate transporter BicA	Flank
	Region 2	OLJBDGBG_00391	409449..410780 [-], 1332	Na(+)/H(+) antiporter NhaA	Flank
	Region 2	OLJBDGBG_00392	411477..411863 [+], 387	hypothetical protein	Flank
	Region 2	OLJBDGBG_00393	411863..412591 [+], 729	hypothetical protein	Flank
	Region 2	OLJBDGBG_00394	412650..413402 [+], 753	hypothetical protein	Flank
	Region 2	OLJBDGBG_00395	413515..413970 [+], 456	hypothetical protein	Flank
	Region 2	OLJBDGBG_00396	414296..414748 [+], 453	hypothetical protein	Flank
	Region 2	OLJBDGBG_00397	414634..415089 [-], 456	hypothetical protein	Flank
	Region 2	OLJBDGBG_00398	415103..415612 [-], 510	hypothetical protein	Flank
	Region 2	OLJBDGBG_00399	415605..416393 [-], 789	hypothetical protein	Flank
	Region 2	OLJBDGBG_00400	416377..417270 [-], 894	hypothetical protein	Flank
	Region 2	OLJBDGBG_00401	417340..417675 [-], 336	hypothetical protein	Flank
	Region 2	OLJBDGBG_00402	418032..418589 [-], 558	hypothetical protein	Flank
	Region 2	OLJBDGBG_00403	418734..418895 [-], 162	hypothetical protein	Flank
	Region 2	OLJBDGBG_00404	418895..419362 [-], 468	hypothetical protein	Flank
	Region 2	OLJBDGBG_00405	419376..419882 [-], 507	hypothetical protein	Flank
	Region 2	OLJBDGBG_00406	420052..420285 [-], 234	hypothetical protein	Flank
	Region 2	OLJBDGBG_00407	420348..420536 [-], 189	hypothetical protein	Flank
	Region 2	OLJBDGBG_00408	420678..421667 [+], 990	IS5 family transposase ISXfu1	Flank
	Region 2	OLJBDGBG_00409	421803..422663 [-], 861	hypothetical protein	Flank
	Region 2	OLJBDGBG_00410	422747..423199 [-], 453	ECF RNA polymerase sigma factor SigL	Flank
	Region 2	OLJBDGBG_00411	423439..424176 [-], 738	NADPH-dependent FMN reductase ArsH; arsH	Flank; Metal
	Region 2	OLJBDGBG_00412	424154..424576 [-], 423	Arsenate reductase; arsC	Flank; Metal
	Region 2	OLJBDGBG_00413	424591..425703 [-], 1113	Arsenical-resistance protein Acr3	Flank
	Region 2	OLJBDGBG_00414	425700..427466 [-], 1767	Arsenical pump-driving ATPase; arsA	Flank; Metal
	Region 2	OLJBDGBG_00415	427911..429008 [-], 1098	IS5 family transposase ISAzo41; ISPa100	Flank; IS
	Region 2	OLJBDGBG_00416	429166..429660 [-], 495	Arsenate reductase	Flank
	Region 2	OLJBDGBG_00417	429665..429988 [-], 324	hypothetical protein	Flank
	Region 3	BFBAIPOC_00024	30855..32057 [+], 1203	Putative metal chaperone YciC	Flank
	Region 3	BFBAIPOC_00025	32054..32695 [+], 642	hypothetical protein	Flank
	Region 3	BFBAIPOC_00026	32848..33216 [-], 369	hypothetical protein	Flank
	Region 3	BFBAIPOC_00027	33319..34287 [+], 969	Zinc-binding GTPase YeiR	Flank
	Region 3	BFBAIPOC_00028	34380..35408 [+], 1029	Protein TonB	Flank
	Region 3	BFBAIPOC_00029	35636..36835 [+], 1200	Phage_integrase	Integrase
	Region 3	BFBAIPOC_00030	36832..37986 [+], 1155	Putative nuclease YhcG
	Region 3	BFBAIPOC_00031	38011..38709 [-], 699	hypothetical protein
	Region 3	BFBAIPOC_00032	39188..39697 [+], 510	hypothetical protein
	Region 3	BFBAIPOC_00033	39902..40681 [+], 780	hypothetical protein; Hachiman,HamA_1	Defense
	Region 3	BFBAIPOC_00034	40665..44183 [+], 3519	hypothetical protein; Hachiman,HamB	Defense
	Region 3	BFBAIPOC_00035	44818..45645 [+], 828	hypothetical protein
	Region 3	BFBAIPOC_00036	45723..47774 [+], 2052	hypothetical protein
	Region 3	BFBAIPOC_00037	48015..51299 [-], 3285	hypothetical protein
	Region 3	BFBAIPOC_00038	51962..52276 [+], 315	hypothetical protein
	Region 3	BFBAIPOC_00039	52340..52975 [-], 636	hypothetical protein
	Region 3	BFBAIPOC_00040	53020..53349 [-], 330	hypothetical protein
	Region 3	BFBAIPOC_00041	53630..53980 [+], 351	hypothetical protein
	Region 3	BFBAIPOC_00042	54349..55116 [+], 768	hypothetical protein
	Region 3	BFBAIPOC_00043	55238..55522 [+], 285	hypothetical protein
	Region 3	BFBAIPOC_00044	55585..56406 [+], 822	hypothetical protein
	Region 3	BFBAIPOC_00045	56681..57319 [+], 639	Chromosome-partitioning ATPase Soj
	Region 3	BFBAIPOC_00046	57316..57570 [+], 255	hypothetical protein
	Region 3	BFBAIPOC_00047	57567..58112 [+], 546	hypothetical protein
	Region 3	BFBAIPOC_00048	58109..58708 [+], 600	hypothetical protein
	Region 3	BFBAIPOC_00049	58705..59109 [+], 405	hypothetical protein
	Region 3	BFBAIPOC_00050	59102..61099 [+], 1998	MOBP1	Relaxase
	Region 3	BFBAIPOC_00051	61276..61887 [-], 612	hypothetical protein	Flank
	Region 3	BFBAIPOC_00052	62004..62285 [-], 282	Catalase	Flank
	Region 3	BFBAIPOC_00053	62498..63187 [-], 690	hypothetical protein	Flank
	Region 3	BFBAIPOC_00054	63842..64888 [-], 1047	NADPH dehydrogenase	Flank
	Region 3	BFBAIPOC_00055	65003..65389 [+], 387	putative HTH-type transcriptional regulator YybR	Flank
	Region 4	BFBAIPOC_00055	65003..65389 [+], 387	putative HTH-type transcriptional regulator YybR	Flank
	Region 4	BFBAIPOC_00056	65480..65602 [-], 123	hypothetical protein	Flank
	Region 4	BFBAIPOC_00057	65863..66642 [-], 780	hypothetical protein	Flank
	Region 4	BFBAIPOC_00058	67323..68222 [-], 900	HTH-type transcriptional regulator DmlR	Flank
	Region 4	BFBAIPOC_00059	68346..69125 [+], 780	hypothetical protein	Flank
	Region 4	BFBAIPOC_00060	69249..70139 [+], 891	HTH-type transcriptional regulator BenM	Flank
	Region 4	BFBAIPOC_00061	70190..70468 [+], 279	hypothetical protein	Flank
	Region 5	BFBAIPOC_00024	30855..32057 [+], 1203	Putative metal chaperone YciC	Flank
	Region 5	BFBAIPOC_00025	32054..32695 [+], 642	hypothetical protein	Flank
	Region 5	BFBAIPOC_00026	32848..33216 [-], 369	hypothetical protein	Flank
	Region 5	BFBAIPOC_00027	33319..34287 [+], 969	Zinc-binding GTPase YeiR	Flank
	Region 5	BFBAIPOC_00028	34380..35408 [+], 1029	Protein TonB	Flank
	Region 5	BFBAIPOC_00029	35636..36835 [+], 1200	Phage_integrase	Integrase
	Region 5	BFBAIPOC_00030	36832..37986 [+], 1155	Putative nuclease YhcG
	Region 5	BFBAIPOC_00031	38011..38709 [-], 699	hypothetical protein
	Region 5	BFBAIPOC_00032	39188..39697 [+], 510	hypothetical protein
	Region 5	BFBAIPOC_00033	39902..40681 [+], 780	hypothetical protein; Hachiman,HamA_1	Defense
	Region 5	BFBAIPOC_00034	40665..44183 [+], 3519	hypothetical protein; Hachiman,HamB	Defense
	Region 5	BFBAIPOC_00035	44818..45645 [+], 828	hypothetical protein
	Region 5	BFBAIPOC_00036	45723..47774 [+], 2052	hypothetical protein
	Region 5	BFBAIPOC_00037	48015..51299 [-], 3285	hypothetical protein
	Region 5	BFBAIPOC_00038	51962..52276 [+], 315	hypothetical protein
	Region 5	BFBAIPOC_00039	52340..52975 [-], 636	hypothetical protein
	Region 5	BFBAIPOC_00040	53020..53349 [-], 330	hypothetical protein
	Region 5	BFBAIPOC_00041	53630..53980 [+], 351	hypothetical protein
	Region 5	BFBAIPOC_00042	54349..55116 [+], 768	hypothetical protein
	Region 5	BFBAIPOC_00043	55238..55522 [+], 285	hypothetical protein
	Region 5	BFBAIPOC_00044	55585..56406 [+], 822	hypothetical protein
	Region 5	BFBAIPOC_00045	56681..57319 [+], 639	Chromosome-partitioning ATPase Soj
	Region 5	BFBAIPOC_00046	57316..57570 [+], 255	hypothetical protein
	Region 5	BFBAIPOC_00047	57567..58112 [+], 546	hypothetical protein
	Region 5	BFBAIPOC_00048	58109..58708 [+], 600	hypothetical protein
	Region 5	BFBAIPOC_00049	58705..59109 [+], 405	hypothetical protein
	Region 5	BFBAIPOC_00050	59102..61099 [+], 1998	MOBP1	Relaxase
	Region 5	BFBAIPOC_00051	61276..61887 [-], 612	hypothetical protein
	Region 5	BFBAIPOC_00052	62004..62285 [-], 282	Catalase
	Region 5	BFBAIPOC_00053	62498..63187 [-], 690	hypothetical protein
	Region 5	BFBAIPOC_00054	63842..64888 [-], 1047	NADPH dehydrogenase
	Region 5	BFBAIPOC_00055	65003..65389 [+], 387	putative HTH-type transcriptional regulator YybR
	Region 5	BFBAIPOC_00056	65480..65602 [-], 123	hypothetical protein
	Region 5	BFBAIPOC_00057	65863..66642 [-], 780	hypothetical protein
	Region 5	BFBAIPOC_00058	67323..68222 [-], 900	HTH-type transcriptional regulator DmlR
	Region 5	BFBAIPOC_00059	68346..69125 [+], 780	hypothetical protein
	Region 5	BFBAIPOC_00060	69249..70139 [+], 891	HTH-type transcriptional regulator BenM
	Region 5	BFBAIPOC_00061	70190..70468 [+], 279	hypothetical protein
	Region 5	BFBAIPOC_00062	70704..72701 [+], 1998	Conjugal transfer protein TraG, t4cp2	T4CP
	Region 5	BFBAIPOC_00063	72698..73174 [+], 477	hypothetical protein
	Region 5	BFBAIPOC_00064	73171..74214 [+], 1044	T_virB11	T4SS
	Region 5	BFBAIPOC_00065	74211..74588 [+], 378	T_virB2	T4SS
	Region 5	BFBAIPOC_00066	74585..74857 [+], 273	T_virB3	T4SS
	Region 5	BFBAIPOC_00067	74870..77320 [+], 2451	Type IV secretion system protein virB4, virb4	T4SS
	Region 5	BFBAIPOC_00068	77317..78054 [+], 738	T_virB5	T4SS
	Region 5	BFBAIPOC_00069	78067..78393 [+], 327	hypothetical protein
	Region 5	BFBAIPOC_00070	78390..79748 [+], 1359	T_virB6	T4SS
	Region 5	BFBAIPOC_00071	79766..80470 [+], 705	T_virB8	T4SS
	Region 5	BFBAIPOC_00072	80467..81459 [+], 993	T_virB9	T4SS
	Region 5	BFBAIPOC_00073	81462..82742 [+], 1281	T_virB10	T4SS
	Region 5	BFBAIPOC_00074	82739..82960 [+], 222	hypothetical protein	Flank
	Region 5	BFBAIPOC_00075	83011..84054 [-], 1044	Wadjet,JetD_III	Flank; Defense
	Region 5	BFBAIPOC_00076	84067..88503 [-], 4437	Wadjet,JetC_III	Flank; Defense
	Region 5	BFBAIPOC_00077	88490..89398 [-], 909	hypothetical protein	Flank
	Region 5	BFBAIPOC_00078	89401..90870 [-], 1470	Wadjet,JetA_III	Flank; Defense
DFU48		Gene	Coordinates [+/-], size (bp)	Product	Feature
	Region 1	BCBAOBDC_00390	407657..409135 [-], 1479	Bicarbonate transporter BicA	Flank
	Region 1	BCBAOBDC_00391	409449..410780 [-], 1332	Na(+)/H(+) antiporter NhaA	Flank
	Region 1	BCBAOBDC_00392	411477..411863 [+], 387	hypothetical protein	Flank
	Region 1	BCBAOBDC_00393	411863..412591 [+], 729	hypothetical protein	Flank
	Region 1	BCBAOBDC_00394	412650..413402 [+], 753	hypothetical protein	Flank
	Region 1	BCBAOBDC_00395	413515..413970 [+], 456	hypothetical protein	Flank
	Region 1	BCBAOBDC_00396	414296..414748 [+], 453	hypothetical protein	Flank
	Region 1	BCBAOBDC_00397	414634..415089 [-], 456	hypothetical protein	Flank
	Region 1	BCBAOBDC_00398	415103..415612 [-], 510	hypothetical protein	Flank
	Region 1	BCBAOBDC_00399	415605..416393 [-], 789	hypothetical protein	Flank
	Region 1	BCBAOBDC_00400	416377..417270 [-], 894	hypothetical protein	Flank
	Region 1	BCBAOBDC_00401	417340..417675 [-], 336	hypothetical protein	Flank
	Region 1	BCBAOBDC_00402	418032..418589 [-], 558	hypothetical protein	Flank
	Region 1	BCBAOBDC_00403	418734..418895 [-], 162	hypothetical protein	Flank
	Region 1	BCBAOBDC_00404	418895..419362 [-], 468	hypothetical protein	Flank
	Region 1	BCBAOBDC_00405	419376..419882 [-], 507	hypothetical protein	Flank
	Region 1	BCBAOBDC_00406	420052..420285 [-], 234	hypothetical protein	Flank
	Region 1	BCBAOBDC_00407	420348..420536 [-], 189	hypothetical protein	Flank
	Region 1	BCBAOBDC_00408	420678..421667 [+], 990	IS5 family transposase ISXfu1	Flank
	Region 1	BCBAOBDC_00409	421803..422663 [-], 861	hypothetical protein	Flank
	Region 1	BCBAOBDC_00410	422747..423199 [-], 453	ECF RNA polymerase sigma factor SigL	Flank
	Region 1	BCBAOBDC_00411	423439..424176 [-], 738	NADPH-dependent FMN reductase ArsH; arsH	Flank; Metal
	Region 1	BCBAOBDC_00412	424154..424576 [-], 423	Arsenate reductase; arsC	Flank; Metal
	Region 1	BCBAOBDC_00413	424591..425703 [-], 1113	Arsenical-resistance protein Acr3	Flank
	Region 1	BCBAOBDC_00414	425700..427466 [-], 1767	Arsenical pump-driving ATPase; arsA	Flank; Metal
	Region 1	BCBAOBDC_00415	427911..429008 [-], 1098	IS5 family transposase ISAzo41; ISPa100	Flank; IS
	Region 1	BCBAOBDC_00416	429166..429660 [-], 495	Arsenate reductase	Flank
	Region 1	BCBAOBDC_00417	429665..429988 [-], 324	hypothetical protein	Flank
	Region 2	BCBAOBDC_00390	407657..409135 [-], 1479	Bicarbonate transporter BicA	Flank
	Region 2	BCBAOBDC_00391	409449..410780 [-], 1332	Na(+)/H(+) antiporter NhaA	Flank
	Region 2	BCBAOBDC_00392	411477..411863 [+], 387	hypothetical protein	Flank
	Region 2	BCBAOBDC_00393	411863..412591 [+], 729	hypothetical protein	Flank
	Region 2	BCBAOBDC_00394	412650..413402 [+], 753	hypothetical protein	Flank
	Region 2	BCBAOBDC_00395	413515..413970 [+], 456	hypothetical protein	Flank
	Region 2	BCBAOBDC_00396	414296..414748 [+], 453	hypothetical protein	Flank
	Region 2	BCBAOBDC_00397	414634..415089 [-], 456	hypothetical protein	Flank
	Region 2	BCBAOBDC_00398	415103..415612 [-], 510	hypothetical protein	Flank
	Region 2	BCBAOBDC_00399	415605..416393 [-], 789	hypothetical protein	Flank
	Region 2	BCBAOBDC_00400	416377..417270 [-], 894	hypothetical protein	Flank
	Region 2	BCBAOBDC_00401	417340..417675 [-], 336	hypothetical protein	Flank
	Region 2	BCBAOBDC_00402	418032..418589 [-], 558	hypothetical protein	Flank
	Region 2	BCBAOBDC_00403	418734..418895 [-], 162	hypothetical protein	Flank
	Region 2	BCBAOBDC_00404	418895..419362 [-], 468	hypothetical protein	Flank
	Region 2	BCBAOBDC_00405	419376..419882 [-], 507	hypothetical protein	Flank
	Region 2	BCBAOBDC_00406	420052..420285 [-], 234	hypothetical protein	Flank
	Region 2	BCBAOBDC_00407	420348..420536 [-], 189	hypothetical protein	Flank
	Region 2	BCBAOBDC_00408	420678..421667 [+], 990	IS5 family transposase ISXfu1	Flank
	Region 2	BCBAOBDC_00409	421803..422663 [-], 861	hypothetical protein	Flank
	Region 2	BCBAOBDC_00410	422747..423199 [-], 453	ECF RNA polymerase sigma factor SigL	Flank
	Region 2	BCBAOBDC_00411	423439..424176 [-], 738	NADPH-dependent FMN reductase ArsH; arsH	Flank; Metal
	Region 2	BCBAOBDC_00412	424154..424576 [-], 423	Arsenate reductase; arsC	Flank; Metal
	Region 2	BCBAOBDC_00413	424591..425703 [-], 1113	Arsenical-resistance protein Acr3	Flank
	Region 2	BCBAOBDC_00414	425700..427466 [-], 1767	Arsenical pump-driving ATPase; arsA	Flank; Metal
	Region 2	BCBAOBDC_00415	427911..429008 [-], 1098	IS5 family transposase ISAzo41; ISPa100	Flank; IS
	Region 2	BCBAOBDC_00416	429166..429660 [-], 495	Arsenate reductase	Flank
	Region 2	BCBAOBDC_00417	429665..429988 [-], 324	hypothetical protein	Flank
	Region 3	BDICANEE_00024	30855..32057 [+], 1203	Putative metal chaperone YciC	Flank
	Region 3	BDICANEE_00025	32054..32695 [+], 642	hypothetical protein	Flank
	Region 3	BDICANEE_00026	32848..33216 [-], 369	hypothetical protein	Flank
	Region 3	BDICANEE_00027	33319..34287 [+], 969	Zinc-binding GTPase YeiR	Flank
	Region 3	BDICANEE_00028	34380..35408 [+], 1029	Protein TonB	Flank
	Region 3	BDICANEE_00029	35636..36835 [+], 1200	Phage_integrase	Integrase
	Region 3	BDICANEE_00030	36832..37986 [+], 1155	Putative nuclease YhcG
	Region 3	BDICANEE_00031	38011..38709 [-], 699	hypothetical protein
	Region 3	BDICANEE_00032	39188..39697 [+], 510	hypothetical protein
	Region 3	BDICANEE_00033	39902..40681 [+], 780	hypothetical protein; Hachiman,HamA_1	Defense
	Region 3	BDICANEE_00034	40665..44183 [+], 3519	hypothetical protein; Hachiman,HamB	Defense
	Region 3	BDICANEE_00035	44818..45645 [+], 828	hypothetical protein
	Region 3	BDICANEE_00036	45723..47774 [+], 2052	hypothetical protein
	Region 3	BDICANEE_00037	48015..51299 [-], 3285	hypothetical protein
	Region 3	BDICANEE_00038	51962..52276 [+], 315	hypothetical protein
	Region 3	BDICANEE_00039	52340..52975 [-], 636	hypothetical protein
	Region 3	BDICANEE_00040	53020..53349 [-], 330	hypothetical protein
	Region 3	BDICANEE_00041	53630..53980 [+], 351	hypothetical protein
	Region 3	BDICANEE_00042	54349..55116 [+], 768	hypothetical protein
	Region 3	BDICANEE_00043	55238..55522 [+], 285	hypothetical protein
	Region 3	BDICANEE_00044	55585..56406 [+], 822	hypothetical protein
	Region 3	BDICANEE_00045	56681..57319 [+], 639	Chromosome-partitioning ATPase Soj
	Region 3	BDICANEE_00046	57316..57570 [+], 255	hypothetical protein
	Region 3	BDICANEE_00047	57567..58112 [+], 546	hypothetical protein
	Region 3	BDICANEE_00048	58109..58708 [+], 600	hypothetical protein
	Region 3	BDICANEE_00049	58705..59109 [+], 405	hypothetical protein
	Region 3	BDICANEE_00050	59102..61099 [+], 1998	MOBP1	Relaxase
	Region 3	BDICANEE_00051	61276..61887 [-], 612	hypothetical protein	Flank
	Region 3	BDICANEE_00052	62004..62285 [-], 282	Catalase	Flank
	Region 3	BDICANEE_00053	62498..63187 [-], 690	hypothetical protein	Flank
	Region 3	BDICANEE_00054	63842..64888 [-], 1047	NADPH dehydrogenase	Flank
	Region 3	BDICANEE_00055	65003..65389 [+], 387	putative HTH-type transcriptional regulator YybR	Flank
	Region 4	BDICANEE_00055	65003..65389 [+], 387	putative HTH-type transcriptional regulator YybR	Flank
	Region 4	BDICANEE_00056	65480..65602 [-], 123	hypothetical protein	Flank
	Region 4	BDICANEE_00057	65863..66642 [-], 780	hypothetical protein	Flank
	Region 4	BDICANEE_00058	67323..68222 [-], 900	HTH-type transcriptional regulator DmlR	Flank
	Region 4	BDICANEE_00059	68346..69125 [+], 780	hypothetical protein	Flank
	Region 4	BDICANEE_00060	69249..70139 [+], 891	HTH-type transcriptional regulator BenM	Flank
	Region 4	BDICANEE_00061	70190..70468 [+], 279	hypothetical protein	Flank
	Region 5	BDICANEE_00024	30855..32057 [+], 1203	Putative metal chaperone YciC	Flank
	Region 5	BDICANEE_00025	32054..32695 [+], 642	hypothetical protein	Flank
	Region 5	BDICANEE_00026	32848..33216 [-], 369	hypothetical protein	Flank
	Region 5	BDICANEE_00027	33319..34287 [+], 969	Zinc-binding GTPase YeiR	Flank
	Region 5	BDICANEE_00028	34380..35408 [+], 1029	Protein TonB	Flank
	Region 5	BDICANEE_00029	35636..36835 [+], 1200	Phage_integrase	Integrase
	Region 5	BDICANEE_00030	36832..37986 [+], 1155	Putative nuclease YhcG
	Region 5	BDICANEE_00031	38011..38709 [-], 699	hypothetical protein
	Region 5	BDICANEE_00032	39188..39697 [+], 510	hypothetical protein
	Region 5	BDICANEE_00033	39902..40681 [+], 780	hypothetical protein; Hachiman,HamA_1	Defense
	Region 5	BDICANEE_00034	40665..44183 [+], 3519	hypothetical protein; Hachiman,HamB	Defense
	Region 5	BDICANEE_00035	44818..45645 [+], 828	hypothetical protein
	Region 5	BDICANEE_00036	45723..47774 [+], 2052	hypothetical protein
	Region 5	BDICANEE_00037	48015..51299 [-], 3285	hypothetical protein
	Region 5	BDICANEE_00038	51962..52276 [+], 315	hypothetical protein
	Region 5	BDICANEE_00039	52340..52975 [-], 636	hypothetical protein
	Region 5	BDICANEE_00040	53020..53349 [-], 330	hypothetical protein
	Region 5	BDICANEE_00041	53630..53980 [+], 351	hypothetical protein
	Region 5	BDICANEE_00042	54349..55116 [+], 768	hypothetical protein
	Region 5	BDICANEE_00043	55238..55522 [+], 285	hypothetical protein
	Region 5	BDICANEE_00044	55585..56406 [+], 822	hypothetical protein
	Region 5	BDICANEE_00045	56681..57319 [+], 639	Chromosome-partitioning ATPase Soj
	Region 5	BDICANEE_00046	57316..57570 [+], 255	hypothetical protein
	Region 5	BDICANEE_00047	57567..58112 [+], 546	hypothetical protein
	Region 5	BDICANEE_00048	58109..58708 [+], 600	hypothetical protein
	Region 5	BDICANEE_00049	58705..59109 [+], 405	hypothetical protein
	Region 5	BDICANEE_00050	59102..61099 [+], 1998	MOBP1	Relaxase
	Region 5	BDICANEE_00051	61276..61887 [-], 612	hypothetical protein
	Region 5	BDICANEE_00052	62004..62285 [-], 282	Catalase
	Region 5	BDICANEE_00053	62498..63187 [-], 690	hypothetical protein
	Region 5	BDICANEE_00054	63842..64888 [-], 1047	NADPH dehydrogenase
	Region 5	BDICANEE_00055	65003..65389 [+], 387	putative HTH-type transcriptional regulator YybR
	Region 5	BDICANEE_00056	65480..65602 [-], 123	hypothetical protein
	Region 5	BDICANEE_00057	65863..66642 [-], 780	hypothetical protein
	Region 5	BDICANEE_00058	67323..68222 [-], 900	HTH-type transcriptional regulator DmlR
	Region 5	BDICANEE_00059	68346..69125 [+], 780	hypothetical protein
	Region 5	BDICANEE_00060	69249..70139 [+], 891	HTH-type transcriptional regulator BenM
	Region 5	BDICANEE_00061	70190..70468 [+], 279	hypothetical protein
	Region 5	BDICANEE_00062	70704..72701 [+], 1998	Conjugal transfer protein TraG, t4cp2	T4CP
	Region 5	BDICANEE_00063	72698..73174 [+], 477	hypothetical protein
	Region 5	BDICANEE_00064	73171..74214 [+], 1044	T_virB11	T4SS
	Region 5	BDICANEE_00065	74211..74588 [+], 378	T_virB2	T4SS
	Region 5	BDICANEE_00066	74585..74857 [+], 273	T_virB3	T4SS
	Region 5	BDICANEE_00067	74870..77320 [+], 2451	Type IV secretion system protein virB4, virb4	T4SS
	Region 5	BDICANEE_00068	77317..78054 [+], 738	T_virB5	T4SS
	Region 5	BDICANEE_00069	78067..78393 [+], 327	hypothetical protein
	Region 5	BDICANEE_00070	78390..79748 [+], 1359	T_virB6	T4SS
	Region 5	BDICANEE_00071	79766..80470 [+], 705	T_virB8	T4SS
	Region 5	BDICANEE_00072	80467..81459 [+], 993	T_virB9	T4SS
	Region 5	BDICANEE_00073	81462..82742 [+], 1281	T_virB10	T4SS
	Region 5	BDICANEE_00074	82739..82960 [+], 222	hypothetical protein	Flank
	Region 5	BDICANEE_00075	83011..84054 [-], 1044	Wadjet,JetD_III	Flank; Defense
	Region 5	BDICANEE_00076	84067..88503 [-], 4437	Wadjet,JetC_III	Flank; Defense
	Region 5	BDICANEE_00077	88490..89398 [-], 909	hypothetical protein	Flank
	Region 5	BDICANEE_00078	89401..90870 [-], 1470	Wadjet,JetA_III	Flank; Defense
DFU58		Gene	Coordinates [+/-], size (bp)	Product	Feature
	Region 1	OEJHAPOG_00087	95211..95765 [+], 555	G_tfc2	T4SS
	Region 1	OEJHAPOG_00088	95762..96409 [+], 648	hypothetical protein
	Region 1	OEJHAPOG_00089	96419..97138 [+], 720	G_tfc3	T4SS
	Region 1	OEJHAPOG_00090	97123..97743 [+], 621	T_virB1	T4SS
	Region 1	OEJHAPOG_00091	97740..98273 [+], 534	G_tfc5	T4SS
	Region 1	OEJHAPOG_00092	98282..100438 [+], 2157	t4cp2	T4CP
	Region 1	OEJHAPOG_00093	100435..101184 [+], 750	G_tfc7	T4SS
	Region 1	OEJHAPOG_00094	101276..103903 [-], 2628	hypothetical protein; RloC,RloC	Defense
	Region 1	OEJHAPOG_00095	103557..103652 [+], 96	tRNA-Ser(cga)
	Region 1	OEJHAPOG_00096	104018..106753 [-], 2736	hypothetical protein
	Region 1	OEJHAPOG_00097	106753..107397 [-], 645	hypothetical protein
	Region 1	OEJHAPOG_00098	108499..110496 [-], 1998	hypothetical protein
	Region 1	OEJHAPOG_00099	110496..112262 [-], 1767	hypothetical protein
	Region 1	OEJHAPOG_00100	112262..115141 [-], 2880	hypothetical protein
	Region 1	OEJHAPOG_00101	115200..115400 [-], 201	hypothetical protein
	Region 1	OEJHAPOG_00102	115623..115988 [+], 366	G_tfc8	T4SS
	Region 1	OEJHAPOG_00103	115985..116224 [+], 240	G_tfc9	T4SS
	Region 1	OEJHAPOG_00104	116247..116615 [+], 369	G_tfc10	T4SS
	Region 1	OEJHAPOG_00105	116628..117038 [+], 411	G_tfc11	T4SS
	Region 1	OEJHAPOG_00106	117035..117727 [+], 693	G_tfc12	T4SS
	Region 1	OEJHAPOG_00107	117724..118638 [+], 915	G_tfc13	T4SS
	Region 1	OEJHAPOG_00108	118628..120061 [+], 1434	G_tfc14	T4SS
	Region 1	OEJHAPOG_00109	120042..120476 [+], 435	G_tfc15	T4SS
	Region 1	OEJHAPOG_00110	120476..123364 [+], 2889	virb4	T4SS
	Region 1	OEJHAPOG_00111	123378..124121 [+], 744	hypothetical protein
	Region 1	OEJHAPOG_00112	124317..124811 [+], 495	hypothetical protein
	Region 1	OEJHAPOG_00113	125029..125505 [+], 477	hypothetical protein
	Region 1	OEJHAPOG_00114	125502..128465 [+], 2964	hypothetical protein; RM_Type_IIG,Type_IIG	Defense
	Region 1	OEJHAPOG_00115	128615..129133 [+], 519	hypothetical protein
	Region 1	OEJHAPOG_00116	129277..129720 [+], 444	G_tfc24	T4SS
	Region 1	OEJHAPOG_00117	129717..130661 [+], 945	G_tfc23	T4SS
	Region 1	OEJHAPOG_00118	130672..132078 [+], 1407	G_tfc22	T4SS
	Region 1	OEJHAPOG_00119	132075..132428 [+], 354	G_tfc18	T4SS
	Region 1	OEJHAPOG_00120	132444..133976 [+], 1533	G_tfc19	T4SS
	Region 1	OEJHAPOG_00121	134005..134367 [-], 363	hypothetical protein
	Region 1	OEJHAPOG_00122	134597..135355 [+], 759	hypothetical protein; AbiEii,AbiEi_3	Defense
	Region 1	OEJHAPOG_00123	135348..136268 [+], 921	hypothetical protein; AbiEii,AbiEii	Defense
	Region 1	OEJHAPOG_00124	136471..138315 [+], 1845	MOBH	Relaxase
	Region 1	OEJHAPOG_00125	138342..138641 [-], 300	hypothetical protein
	Region 1	OEJHAPOG_00126	138748..139374 [+], 627	hypothetical protein
	Region 1	OEJHAPOG_00127	139422..141275 [-], 1854	Phage_integrase	Integrase
	Region 1	OEJHAPOG_00128	141514..141587 [-], 74	tRNA-Gly(ccc)	Flank
	Region 2	OEJHAPOG_00119	132075..132428 [+], 354	hypothetical protein	Flank
	Region 2	OEJHAPOG_00120	132444..133976 [+], 1533	hypothetical protein	Flank
	Region 2	OEJHAPOG_00121	134005..134367 [-], 363	hypothetical protein	Flank
	Region 2	OEJHAPOG_00122	134597..135355 [+], 759	AbiEii,AbiEi_3	Flank; Defense
	Region 2	OEJHAPOG_00123	135348..136268 [+], 921	AbiEii,AbiEii	Flank; Defense
	Region 2	OEJHAPOG_00124	136471..138315 [+], 1845	MOBH	Relaxase
	Region 2	OEJHAPOG_00125	138342..138641 [-], 300	hypothetical protein
	Region 2	OEJHAPOG_00126	138748..139374 [+], 627	hypothetical protein
	Region 2	OEJHAPOG_00127	139422..141275 [-], 1854	Phage_integrase	Integrase
	Region 2	OEJHAPOG_00128	141514..141587 [-], 74	tRNA-Gly(ccc)
	Region 2	OEJHAPOG_00129	141724..142626 [-], 903	3-(3-hydroxydecanoyloxy)decanoate synthase	Flank
	Region 2	OEJHAPOG_00130	143078..143815 [-], 738	hypothetical protein	Flank
	Region 2	OEJHAPOG_00131	143894..144937 [-], 1044	hypothetical protein	Flank
	Region 2	OEJHAPOG_00132	145073..145765 [-], 693	Ribosomal small subunit pseudouridine synthase A	Flank
	Region 2	OEJHAPOG_00133	145765..145977 [-], 213	hypothetical protein	Flank
	Region 3	JLKNOHOO_00025	16499..16798 [+], 300	hypothetical protein	Flank
	Region 3	JLKNOHOO_00026	16856..17560 [-], 705	Intermembrane phospholipid transport system lipoprotein MlaA	Flank
	Region 3	JLKNOHOO_00027	17663..18067 [+], 405	hypothetical protein	Flank
	Region 3	JLKNOHOO_00028	18069..18788 [-], 720	Putative transcriptional regulator of 2-aminoethylphosphonate degradation operons	Flank
	Region 3	JLKNOHOO_00029	18922..19665 [+], 744	hypothetical protein	Flank
	Region 3	JLKNOHOO_00030	19662..20243 [+], 582	hypothetical protein	Flank
	Region 3	JLKNOHOO_00031	20317..20580 [+], 264	hypothetical protein	Flank
	Region 3	JLKNOHOO_00032	20647..21477 [-], 831	NADPH-dependent 7-cyano-7-deazaguanine reductase	Flank
	Region 3	JLKNOHOO_00033	21595..22140 [-], 546	cinA	Flank; Metal
	Region 3	JLKNOHOO_00034	22384..22575 [-], 192	hypothetical protein	Flank
	Region 3	JLKNOHOO_00035	22701..23381 [+], 681	Transcriptional activator protein CopR; copR	Flank; Metal
	Region 3	JLKNOHOO_00036	23378..24709 [+], 1332	hypothetical protein	Flank
	Region 3	JLKNOHOO_00037	24760..25539 [-], 780	Inner membrane transport permease YadH	Flank
	Region 3	JLKNOHOO_00038	25536..26468 [-], 933	putative ABC transporter ATP-binding protein YadG	Flank
	Region 3	JLKNOHOO_00039	26544..27224 [-], 681	Glutathione S-transferase GstB	Flank
	Region 3	JLKNOHOO_00040	27366..27950 [-], 585	hypothetical protein	Flank
	Region 3	JLKNOHOO_00041	28103..30550 [+], 2448	Acyl-coenzyme A dehydrogenase	Flank
	Region 3	JLKNOHOO_00042	30679..31059 [+], 381	hypothetical protein	Flank
	Region 3	JLKNOHOO_00043	31118..31528 [+], 411	hypothetical protein	Flank
	Region 3	JLKNOHOO_00044	31793..32518 [+], 726	hypothetical protein	Flank
	Region 3	JLKNOHOO_00045	32584..33177 [+], 594	hypothetical protein	Flank
	Region 3	JLKNOHOO_00046	33247..33489 [+], 243	hypothetical protein	Flank
	Region 3	JLKNOHOO_00047	33520..34152 [+], 633	hypothetical protein	Flank
	Region 3	JLKNOHOO_00048	34203..36344 [+], 2142	hypothetical protein	Flank
	Region 3	JLKNOHOO_00049	36355..36549 [+], 195	hypothetical protein	Flank
	Region 3	JLKNOHOO_00050	36573..36812 [+], 240	hypothetical protein	Flank
	Region 3	JLKNOHOO_00051	36866..37411 [+], 546	hypothetical protein	Flank
	Region 3	JLKNOHOO_00052	37562..37882 [+], 321	hypothetical protein	Flank
	Region 3	JLKNOHOO_00053	37945..38265 [+], 321	hypothetical protein	Flank
	Region 3	JLKNOHOO_00054	39082..39228 [-], 147	hypothetical protein	Flank
	Region 3	JLKNOHOO_00055	39258..40013 [+], 756	hypothetical protein	Flank
	Region 3	JLKNOHOO_00056	40132..40344 [+], 213	hypothetical protein	Flank
	Region 3	JLKNOHOO_00057	40387..41262 [+], 876	hypothetical protein	Flank
	Region 3	JLKNOHOO_00058	41246..41494 [+], 249	hypothetical protein	Flank
	Region 3	JLKNOHOO_00059	41487..43145 [+], 1659	hypothetical protein	Flank
	Region 3	JLKNOHOO_00060	43161..43721 [+], 561	hypothetical protein	Flank
	Region 3	JLKNOHOO_00061	43725..44963 [+], 1239	hypothetical protein	Flank
	Region 3	JLKNOHOO_00062	45281..46060 [+], 780	hypothetical protein	Flank
	Region 3	JLKNOHOO_00063	46057..46584 [+], 528	hypothetical protein	Flank
	Region 3	JLKNOHOO_00064	46658..47098 [+], 441	hypothetical protein	Flank
	Region 3	JLKNOHOO_00065	47376..49388 [+], 2013	DNA topoisomerase 3	Flank
	Region 3	JLKNOHOO_00066	49910..50155 [+], 246	hypothetical protein	Flank
	Region 3	JLKNOHOO_00067	50486..50698 [+], 213	hypothetical protein	Flank
	Region 3	JLKNOHOO_00068	50720..51112 [+], 393	hypothetical protein	Flank
	Region 3	JLKNOHOO_00069	51286..51972 [+], 687	hypothetical protein	Flank
	Region 3	JLKNOHOO_00070	52052..52789 [+], 738	hypothetical protein	Flank
	Region 3	JLKNOHOO_00071	52885..53163 [+], 279	hypothetical protein	Flank
	Region 3	JLKNOHOO_00072	53502..54407 [+], 906	hypothetical protein	Flank
	Region 3	JLKNOHOO_00073	54559..55386 [+], 828	hypothetical protein	Flank
	Region 3	JLKNOHOO_00074	55481..56170 [+], 690	hypothetical protein	Flank
	Region 3	JLKNOHOO_00075	56265..56591 [+], 327	hypothetical protein	Flank
	Region 3	JLKNOHOO_00076	56696..57103 [+], 408	hypothetical protein	Flank
	Region 3	JLKNOHOO_00077	57120..57380 [+], 261	hypothetical protein	Flank
	Region 3	JLKNOHOO_00078	57457..58107 [+], 651	hypothetical protein	Flank
	Region 3	JLKNOHOO_00079	58172..59281 [+], 1110	hypothetical protein	Flank
	Region 3	JLKNOHOO_00080	59332..59652 [+], 321	hypothetical protein	Flank
	Region 3	JLKNOHOO_00081	59744..60049 [+], 306	hypothetical protein	Flank
	Region 3	JLKNOHOO_00082	60184..62463 [+], 2280	hypothetical protein	Flank
	Region 3	JLKNOHOO_00083	62578..63462 [+], 885	hypothetical protein	Flank
	Region 4	JLKNOHOO_00025	16499..16798 [+], 300	hypothetical protein	Flank
	Region 4	JLKNOHOO_00026	16856..17560 [-], 705	Intermembrane phospholipid transport system lipoprotein MlaA	Flank
	Region 4	JLKNOHOO_00027	17663..18067 [+], 405	hypothetical protein	Flank
	Region 4	JLKNOHOO_00028	18069..18788 [-], 720	Putative transcriptional regulator of 2-aminoethylphosphonate degradation operons	Flank
	Region 4	JLKNOHOO_00029	18922..19665 [+], 744	hypothetical protein	Flank
	Region 4	JLKNOHOO_00030	19662..20243 [+], 582	hypothetical protein	Flank
	Region 4	JLKNOHOO_00031	20317..20580 [+], 264	hypothetical protein	Flank
	Region 4	JLKNOHOO_00032	20647..21477 [-], 831	NADPH-dependent 7-cyano-7-deazaguanine reductase	Flank
	Region 4	JLKNOHOO_00033	21595..22140 [-], 546	cinA	Flank; Metal
	Region 4	JLKNOHOO_00034	22384..22575 [-], 192	hypothetical protein	Flank
	Region 4	JLKNOHOO_00035	22701..23381 [+], 681	Transcriptional activator protein CopR; copR	Flank; Metal
	Region 4	JLKNOHOO_00036	23378..24709 [+], 1332	hypothetical protein	Flank
	Region 4	JLKNOHOO_00037	24760..25539 [-], 780	Inner membrane transport permease YadH	Flank
	Region 4	JLKNOHOO_00038	25536..26468 [-], 933	putative ABC transporter ATP-binding protein YadG	Flank
	Region 4	JLKNOHOO_00039	26544..27224 [-], 681	Glutathione S-transferase GstB	Flank
	Region 4	JLKNOHOO_00040	27366..27950 [-], 585	hypothetical protein	Flank
	Region 4	JLKNOHOO_00041	28103..30550 [+], 2448	Acyl-coenzyme A dehydrogenase	Flank
	Region 4	JLKNOHOO_00042	30679..31059 [+], 381	hypothetical protein	Flank
	Region 4	JLKNOHOO_00043	31118..31528 [+], 411	hypothetical protein	Flank
	Region 4	JLKNOHOO_00044	31793..32518 [+], 726	hypothetical protein	Flank
	Region 4	JLKNOHOO_00045	32584..33177 [+], 594	hypothetical protein	Flank
	Region 4	JLKNOHOO_00046	33247..33489 [+], 243	hypothetical protein	Flank
	Region 4	JLKNOHOO_00047	33520..34152 [+], 633	hypothetical protein	Flank
	Region 4	JLKNOHOO_00048	34203..36344 [+], 2142	hypothetical protein	Flank
	Region 4	JLKNOHOO_00049	36355..36549 [+], 195	hypothetical protein	Flank
	Region 4	JLKNOHOO_00050	36573..36812 [+], 240	hypothetical protein	Flank
	Region 4	JLKNOHOO_00051	36866..37411 [+], 546	hypothetical protein	Flank
	Region 4	JLKNOHOO_00052	37562..37882 [+], 321	hypothetical protein	Flank
	Region 4	JLKNOHOO_00053	37945..38265 [+], 321	hypothetical protein	Flank
	Region 4	JLKNOHOO_00054	39082..39228 [-], 147	hypothetical protein	Flank
	Region 4	JLKNOHOO_00055	39258..40013 [+], 756	hypothetical protein	Flank
	Region 4	JLKNOHOO_00056	40132..40344 [+], 213	hypothetical protein	Flank
	Region 4	JLKNOHOO_00057	40387..41262 [+], 876	hypothetical protein	Flank
	Region 4	JLKNOHOO_00058	41246..41494 [+], 249	hypothetical protein	Flank
	Region 4	JLKNOHOO_00059	41487..43145 [+], 1659	hypothetical protein	Flank
	Region 4	JLKNOHOO_00060	43161..43721 [+], 561	hypothetical protein	Flank
	Region 4	JLKNOHOO_00061	43725..44963 [+], 1239	hypothetical protein	Flank
	Region 4	JLKNOHOO_00062	45281..46060 [+], 780	hypothetical protein	Flank
	Region 4	JLKNOHOO_00063	46057..46584 [+], 528	hypothetical protein	Flank
	Region 4	JLKNOHOO_00064	46658..47098 [+], 441	hypothetical protein	Flank
	Region 4	JLKNOHOO_00065	47376..49388 [+], 2013	DNA topoisomerase 3	Flank
	Region 4	JLKNOHOO_00066	49910..50155 [+], 246	hypothetical protein	Flank
	Region 4	JLKNOHOO_00067	50486..50698 [+], 213	hypothetical protein	Flank
	Region 4	JLKNOHOO_00068	50720..51112 [+], 393	hypothetical protein	Flank
	Region 4	JLKNOHOO_00069	51286..51972 [+], 687	hypothetical protein	Flank
	Region 4	JLKNOHOO_00070	52052..52789 [+], 738	hypothetical protein	Flank
	Region 4	JLKNOHOO_00071	52885..53163 [+], 279	hypothetical protein	Flank
	Region 4	JLKNOHOO_00072	53502..54407 [+], 906	hypothetical protein	Flank
	Region 4	JLKNOHOO_00073	54559..55386 [+], 828	hypothetical protein	Flank
	Region 4	JLKNOHOO_00074	55481..56170 [+], 690	hypothetical protein	Flank
	Region 4	JLKNOHOO_00075	56265..56591 [+], 327	hypothetical protein	Flank
	Region 4	JLKNOHOO_00076	56696..57103 [+], 408	hypothetical protein	Flank
	Region 4	JLKNOHOO_00077	57120..57380 [+], 261	hypothetical protein	Flank
	Region 4	JLKNOHOO_00078	57457..58107 [+], 651	hypothetical protein	Flank
	Region 4	JLKNOHOO_00079	58172..59281 [+], 1110	hypothetical protein	Flank
	Region 4	JLKNOHOO_00080	59332..59652 [+], 321	hypothetical protein	Flank
	Region 4	JLKNOHOO_00081	59744..60049 [+], 306	hypothetical protein	Flank
	Region 4	JLKNOHOO_00082	60184..62463 [+], 2280	hypothetical protein	Flank
	Region 4	JLKNOHOO_00083	62578..63462 [+], 885	hypothetical protein	Flank
	Region 4	JLKNOHOO_00084	63628..64227 [+], 600	hypothetical protein	Flank
	Region 5	JLKNOHOO_00025	16499..16798 [+], 300	hypothetical protein	Flank
	Region 5	JLKNOHOO_00026	16856..17560 [-], 705	Intermembrane phospholipid transport system lipoprotein MlaA	Flank
	Region 5	JLKNOHOO_00027	17663..18067 [+], 405	hypothetical protein	Flank
	Region 5	JLKNOHOO_00028	18069..18788 [-], 720	Putative transcriptional regulator of 2-aminoethylphosphonate degradation operons	Flank
	Region 5	JLKNOHOO_00029	18922..19665 [+], 744	hypothetical protein	Flank
	Region 5	JLKNOHOO_00030	19662..20243 [+], 582	hypothetical protein	Flank
	Region 5	JLKNOHOO_00031	20317..20580 [+], 264	hypothetical protein	Flank
	Region 5	JLKNOHOO_00032	20647..21477 [-], 831	NADPH-dependent 7-cyano-7-deazaguanine reductase	Flank
	Region 5	JLKNOHOO_00033	21595..22140 [-], 546	cinA	Flank; Metal
	Region 5	JLKNOHOO_00034	22384..22575 [-], 192	hypothetical protein	Flank
	Region 5	JLKNOHOO_00035	22701..23381 [+], 681	Transcriptional activator protein CopR; copR	Flank; Metal
	Region 5	JLKNOHOO_00036	23378..24709 [+], 1332	hypothetical protein	Flank
	Region 5	JLKNOHOO_00037	24760..25539 [-], 780	Inner membrane transport permease YadH	Flank
	Region 5	JLKNOHOO_00038	25536..26468 [-], 933	putative ABC transporter ATP-binding protein YadG	Flank
	Region 5	JLKNOHOO_00039	26544..27224 [-], 681	Glutathione S-transferase GstB	Flank
	Region 5	JLKNOHOO_00040	27366..27950 [-], 585	hypothetical protein	Flank
	Region 5	JLKNOHOO_00041	28103..30550 [+], 2448	Acyl-coenzyme A dehydrogenase	Flank
	Region 5	JLKNOHOO_00042	30679..31059 [+], 381	hypothetical protein	Flank
	Region 5	JLKNOHOO_00043	31118..31528 [+], 411	hypothetical protein	Flank
	Region 5	JLKNOHOO_00044	31793..32518 [+], 726	hypothetical protein	Flank
	Region 5	JLKNOHOO_00045	32584..33177 [+], 594	hypothetical protein	Flank
	Region 5	JLKNOHOO_00046	33247..33489 [+], 243	hypothetical protein	Flank
	Region 5	JLKNOHOO_00047	33520..34152 [+], 633	hypothetical protein	Flank
	Region 5	JLKNOHOO_00048	34203..36344 [+], 2142	hypothetical protein	Flank
	Region 5	JLKNOHOO_00049	36355..36549 [+], 195	hypothetical protein	Flank
	Region 5	JLKNOHOO_00050	36573..36812 [+], 240	hypothetical protein	Flank
	Region 5	JLKNOHOO_00051	36866..37411 [+], 546	hypothetical protein	Flank
	Region 5	JLKNOHOO_00052	37562..37882 [+], 321	hypothetical protein	Flank
	Region 5	JLKNOHOO_00053	37945..38265 [+], 321	hypothetical protein	Flank
	Region 5	JLKNOHOO_00054	39082..39228 [-], 147	hypothetical protein	Flank
	Region 5	JLKNOHOO_00055	39258..40013 [+], 756	hypothetical protein	Flank
	Region 5	JLKNOHOO_00056	40132..40344 [+], 213	hypothetical protein	Flank
	Region 5	JLKNOHOO_00057	40387..41262 [+], 876	hypothetical protein	Flank
	Region 5	JLKNOHOO_00058	41246..41494 [+], 249	hypothetical protein	Flank
	Region 5	JLKNOHOO_00059	41487..43145 [+], 1659	hypothetical protein	Flank
	Region 5	JLKNOHOO_00060	43161..43721 [+], 561	hypothetical protein	Flank
	Region 5	JLKNOHOO_00061	43725..44963 [+], 1239	hypothetical protein	Flank
	Region 5	JLKNOHOO_00062	45281..46060 [+], 780	hypothetical protein	Flank
	Region 5	JLKNOHOO_00063	46057..46584 [+], 528	hypothetical protein	Flank
	Region 5	JLKNOHOO_00064	46658..47098 [+], 441	hypothetical protein	Flank
	Region 5	JLKNOHOO_00065	47376..49388 [+], 2013	DNA topoisomerase 3	Flank
	Region 5	JLKNOHOO_00066	49910..50155 [+], 246	hypothetical protein	Flank
	Region 5	JLKNOHOO_00067	50486..50698 [+], 213	hypothetical protein	Flank
	Region 5	JLKNOHOO_00068	50720..51112 [+], 393	hypothetical protein	Flank
	Region 5	JLKNOHOO_00069	51286..51972 [+], 687	hypothetical protein	Flank
	Region 5	JLKNOHOO_00070	52052..52789 [+], 738	hypothetical protein	Flank
	Region 5	JLKNOHOO_00071	52885..53163 [+], 279	hypothetical protein	Flank
	Region 5	JLKNOHOO_00072	53502..54407 [+], 906	hypothetical protein	Flank
	Region 5	JLKNOHOO_00073	54559..55386 [+], 828	hypothetical protein	Flank
	Region 5	JLKNOHOO_00074	55481..56170 [+], 690	hypothetical protein	Flank
	Region 5	JLKNOHOO_00075	56265..56591 [+], 327	hypothetical protein	Flank
	Region 5	JLKNOHOO_00076	56696..57103 [+], 408	hypothetical protein	Flank
	Region 5	JLKNOHOO_00077	57120..57380 [+], 261	hypothetical protein	Flank
	Region 5	JLKNOHOO_00078	57457..58107 [+], 651	hypothetical protein	Flank
	Region 5	JLKNOHOO_00079	58172..59281 [+], 1110	hypothetical protein	Flank
	Region 5	JLKNOHOO_00080	59332..59652 [+], 321	hypothetical protein	Flank
	Region 5	JLKNOHOO_00081	59744..60049 [+], 306	hypothetical protein	Flank
	Region 5	JLKNOHOO_00082	60184..62463 [+], 2280	hypothetical protein	Flank
	Region 5	JLKNOHOO_00083	62578..63462 [+], 885	hypothetical protein	Flank
	Region 5	JLKNOHOO_00084	63628..64227 [+], 600	hypothetical protein	Flank
	Region 5	JLKNOHOO_00085	64224..64865 [+], 642	hypothetical protein	Flank
	Region 5	JLKNOHOO_00086	64880..65605 [+], 726	hypothetical protein	Flank
	Region 5	JLKNOHOO_00087	65587..66192 [+], 606	hypothetical protein	Flank
	Region 5	JLKNOHOO_00088	66189..66725 [+], 537	hypothetical protein	Flank
	Region 5	JLKNOHOO_00089	66730..68913 [+], 2184	hypothetical protein	Flank
	Region 5	JLKNOHOO_00090	68910..69659 [+], 750	hypothetical protein	Flank
	Region 5	JLKNOHOO_00091	69710..71974 [-], 2265	Copper-exporting P-type ATPase	Flank
	Region 5	JLKNOHOO_00092	72350..72634 [-], 285	hypothetical protein	Flank
	Region 5	JLKNOHOO_00093	72870..73157 [-], 288	hypothetical protein	Flank
	Region 5	JLKNOHOO_00094	73297..73722 [-], 426	hypothetical protein	Flank
	Region 5	JLKNOHOO_00095	73886..74269 [+], 384	hypothetical protein	Flank
	Region 5	JLKNOHOO_00096	74266..74499 [+], 234	hypothetical protein	Flank
	Region 5	JLKNOHOO_00097	74516..74875 [+], 360	hypothetical protein	Flank
	Region 5	JLKNOHOO_00098	74888..75298 [+], 411	hypothetical protein	Flank
	Region 5	JLKNOHOO_00099	75295..75984 [+], 690	hypothetical protein	Flank
	Region 5	JLKNOHOO_00100	75981..76907 [+], 927	hypothetical protein	Flank
	Region 5	JLKNOHOO_00101	76897..78315 [+], 1419	hypothetical protein	Flank
	Region 5	JLKNOHOO_00102	78296..78736 [+], 441	hypothetical protein	Flank

## Sheet: Supplementary Table-4
Supplementary Table 4: Defence related genes in P. aeruginosa genomes detected by PADLOC
	system	protein.name	target.name	target.description	seqid	start	end	strand	relative.position
DFU7	SoFic	SoFic	ACMFMQ_04620	-	accn_287.37067.con.0003	95730	96852	+	94
	GAO_19	SIR2	ACMFMQ_04630	-	accn_287.37067.con.0003	97929	99174	+	96
	GAO_19	HerA	ACMFMQ_04635	-	accn_287.37067.con.0003	99166	100939	+	97
	PD-T4-6	PD-T4-6	ACMFMQ_09025	-	accn_287.37067.con.0005	285843	286833	-	284
	RM_type_II	MTase_II	ACMFMQ_10380	-	accn_287.37067.con.0006	273312	274560	+	253
	RM_type_II	REase_II	ACMFMQ_10385	-	accn_287.37067.con.0006	274559	275462	+	254
	PDC-S08	PDC-S08	ACMFMQ_11585	-	accn_287.37067.con.0008	2784	3723	-	4
	CRISPR_array	CRISPR_array	CRISPR001	CRISPR001; repeat=GTGTTCCCCACGGGTGTGGGGATGAACCG; score=6.14	accn_287.37067.con.0008	102012	102773	+	93.01
	cas_type_I-E	Cas3e	ACMFMQ_12035	-	accn_287.37067.con.0008	103497	106170	+	94
	cas_type_I-E	Cas8e	ACMFMQ_12040	-	accn_287.37067.con.0008	106172	107741	+	95
	cas_type_I-E	Cas11e	ACMFMQ_12045	-	accn_287.37067.con.0008	107737	108268	+	96
	cas_type_I-E	Cas7e	ACMFMQ_12050	-	accn_287.37067.con.0008	108277	109420	+	97
	cas_type_I-E	Cas5e	ACMFMQ_12055	-	accn_287.37067.con.0008	109421	110084	+	98
	cas_type_I-E	Cas6e	ACMFMQ_12060	-	accn_287.37067.con.0008	110058	110670	+	99
	cas_type_I-E	Cas1e	ACMFMQ_12065	-	accn_287.37067.con.0008	110669	111587	+	100
	cas_type_I-E	Cas2e	ACMFMQ_12070	-	accn_287.37067.con.0008	111583	111883	+	101
	CRISPR_array	CRISPR_array	CRISPR002	CRISPR002; repeat=GTGTTCCCCACATGCGTGGGGATGAACCG; score=6.25	accn_287.37067.con.0008	111948	112526	+	101.02
	DMS_other	WYL	ACMFMQ_13520	-	accn_287.37067.con.0009	178063	178939	-	151
	RM_type_I	REase_I	ACMFMQ_13535	-	accn_287.37067.con.0009	180462	182829	+	154
	RM_type_I	MTase_I	ACMFMQ_13545	-	accn_287.37067.con.0009	184189	185659	+	156
	RM_type_I	Specificity_I	ACMFMQ_13550	-	accn_287.37067.con.0009	185655	187299	+	157
	PDC-S11	PDC-S11	ACMFMQ_13555	-	accn_287.37067.con.0009	187316	188393	+	158
	zorya_type_I	ZorA1	ACMFMQ_13560	-	accn_287.37067.con.0009	188445	190572	+	159
	zorya_type_I	ZorB1	ACMFMQ_13565	-	accn_287.37067.con.0009	190571	191336	+	160
	zorya_type_I	ZorC1	ACMFMQ_13570	-	accn_287.37067.con.0009	191332	193345	+	161
	zorya_type_I	ZorD1	ACMFMQ_13575	-	accn_287.37067.con.0009	193345	196432	+	162
	PDC-S06	PDC-S06	ACMFMQ_13585	-	accn_287.37067.con.0009	198256	200872	-	164
	hachiman_type_I	HamB1	ACMFMQ_13765	-	accn_287.37067.con.0010	6890	9713	-	6
	hachiman_type_I	HamA1	ACMFMQ_13770	-	accn_287.37067.con.0010	9876	10671	-	7
	PDC-S02	PDC-S02	ACMFMQ_13885	-	accn_287.37067.con.0010	36831	37986	+	30
	hachiman_type_I	HamA1	ACMFMQ_13900	-	accn_287.37067.con.0010	39901	40681	+	33
	hachiman_type_I	HamB1	ACMFMQ_13905	-	accn_287.37067.con.0010	40664	44183	+	34
	Mokosh_TypeII	MkoC	ACMFMQ_13920	-	accn_287.37067.con.0010	48014	51299	-	37
	wadjet_other	JetD	ACMFMQ_14115	-	accn_287.37067.con.0010	83010	84054	-	74
	wadjet_other	JetC	ACMFMQ_14120	-	accn_287.37067.con.0010	84066	88503	-	75
	wadjet_other	JetA	ACMFMQ_14130	-	accn_287.37067.con.0010	89400	90870	-	77
	GAO_29	PLD_Helicase	ACMFMQ_21950	-	accn_287.37067.con.0019	56768	59501	-	51
	GAO_29	DUF1156_MTase	ACMFMQ_21955	-	accn_287.37067.con.0019	59512	62530	-	52
	GAO_29	DUF3780	ACMFMQ_21960	-	accn_287.37067.con.0019	62541	63192	-	53
	GAO_29	DUF499	ACMFMQ_21965	-	accn_287.37067.con.0019	63194	66311	-	54
	DMS_other	DrmD	ACMFMQ_21980	-	accn_287.37067.con.0019	68453	71573	-	57
	RosmerTA	RmrA	ACMFMQ_22020	-	accn_287.37067.con.0019	80007	81114	-	65
	RosmerTA	RmrT	ACMFMQ_22025	-	accn_287.37067.con.0019	81110	81779	-	66
	gabija	GajB	ACMFMQ_22090	-	accn_287.37067.con.0019	92377	94045	-	79
	gabija	GajA	ACMFMQ_22095	-	accn_287.37067.con.0019	94041	95994	-	80
DFU9	system	protein.name	target.name	target.description	seqid	start	end	strand	relative.position
	Lamassu_Family	LmuA	ACMFMN_08035	-	accn_287.37069.con.0003	12996	14229	+	8
	Lamassu_Family	LmuC	ACMFMN_08040	-	accn_287.37069.con.0003	14209	14875	+	9
	Lamassu_Family	LmuB	ACMFMN_08045	-	accn_287.37069.con.0003	14849	17183	+	10
	PDC-S52	PDC-S52	ACMFMN_08065	-	accn_287.37069.con.0003	20056	20557	+	14
	PDC-S31	PDC-S31	ACMFMN_13675	-	accn_287.37069.con.0004	458174	459056	-	438
	AbiO-Nhi_family	AbiO	ACMFMN_13690	-	accn_287.37069.con.0004	464432	465866	+	440
	SoFic	SoFic	ACMFMN_15495	-	accn_287.37069.con.0005	293011	294133	-	285
	PD-T4-6	PD-T4-6	ACMFMN_18600	-	accn_287.37069.con.0007	214042	215032	-	208
	PDC-S02	PDC-S02	ACMFMN_23310	-	accn_287.37069.con.0011	39257	40301	-	39
	RM_type_I	Specificity_I	ACMFMN_23315	-	accn_287.37069.con.0011	40347	41691	-	40
	RM_type_I	MTase_I	ACMFMN_23320	-	accn_287.37069.con.0011	41683	43228	-	41
	RM_type_I	REase_I	ACMFMN_23325	-	accn_287.37069.con.0011	43304	46646	-	42
	septu_type_I	PtuB1	ACMFMN_23800	-	accn_287.37069.con.0011	146403	147141	-	135
	septu_type_I	PtuA1	ACMFMN_23805	-	accn_287.37069.con.0011	147144	148443	-	136
	Lamassu_Family	LmuB	ACMFMN_26890	-	accn_287.37069.con.0015	61896	64251	-	64
	Lamassu_Family	LmuC	ACMFMN_26895	-	accn_287.37069.con.0015	64231	64921	-	65
	Lamassu_Family	LmuA	ACMFMN_26900	-	accn_287.37069.con.0015	64917	66195	-	66
	AbiU	AbiU	ACMFMN_27235	-	accn_287.37069.con.0016	47661	49608	+	46
	PDC-S14	PDC-S14	ACMFMN_28365	-	accn_287.37069.con.0020	1408	2263	-	3
	RM_type_I	Specificity_I	ACMFMN_29290	-	accn_287.37069.con.0025	3250	5188	-	3
	RM_type_I	MTase_I	ACMFMN_29295	-	accn_287.37069.con.0025	5184	7638	-	4
	RM_type_I	REase_I	ACMFMN_29300	-	accn_287.37069.con.0025	7658	10391	-	5
	DMS_other	mad1	ACMFMN_29305	-	accn_287.37069.con.0025	10387	10591	-	6
DFU16	Lamassu_Family	LmuA	ACMFMM_08035	-	accn_287.37068.con.0003	12996	14229	+	8
	Lamassu_Family	LmuC	ACMFMM_08040	-	accn_287.37068.con.0003	14209	14875	+	9
	Lamassu_Family	LmuB	ACMFMM_08045	-	accn_287.37068.con.0003	14849	17183	+	10
	PDC-S52	PDC-S52	ACMFMM_08065	-	accn_287.37068.con.0003	20056	20557	+	14
	PDC-S31	PDC-S31	ACMFMM_13675	-	accn_287.37068.con.0004	458174	459056	-	438
	AbiO-Nhi_family	AbiO	ACMFMM_13690	-	accn_287.37068.con.0004	464432	465866	+	440
	SoFic	SoFic	ACMFMM_14465	-	accn_287.37068.con.0005	77797	78919	+	79
	PD-T4-6	PD-T4-6	ACMFMM_18125	-	accn_287.37068.con.0007	127799	128789	+	117
	PDC-S02	PDC-S02	ACMFMM_23310	-	accn_287.37068.con.0011	39257	40301	-	39
	RM_type_I	Specificity_I	ACMFMM_23315	-	accn_287.37068.con.0011	40347	41691	-	40
	RM_type_I	MTase_I	ACMFMM_23320	-	accn_287.37068.con.0011	41683	43228	-	41
	RM_type_I	REase_I	ACMFMM_23325	-	accn_287.37068.con.0011	43304	46646	-	42
	septu_type_I	PtuB1	ACMFMM_23800	-	accn_287.37068.con.0011	146403	147141	-	135
	septu_type_I	PtuA1	ACMFMM_23805	-	accn_287.37068.con.0011	147144	148443	-	136
	Lamassu_Family	LmuB	ACMFMM_26655	-	accn_287.37068.con.0015	61932	64287	-	64
	Lamassu_Family	LmuC	ACMFMM_26660	-	accn_287.37068.con.0015	64267	64957	-	65
	Lamassu_Family	LmuA	ACMFMM_26665	-	accn_287.37068.con.0015	64953	66231	-	66
	AbiU	AbiU	ACMFMM_26935	-	accn_287.37068.con.0016	38615	40562	-	31
	PDC-S14	PDC-S14	ACMFMM_28360	-	accn_287.37068.con.0021	1408	2263	-	3
	DMS_other	mad1	ACMFMM_29305	-	accn_287.37068.con.0026	9155	9359	+	7
	RM_type_I	REase_I	ACMFMM_29310	-	accn_287.37068.con.0026	9355	12088	+	8
	RM_type_I	MTase_I	ACMFMM_29315	-	accn_287.37068.con.0026	12108	14562	+	9
	RM_type_I	Specificity_I	ACMFMM_29320	-	accn_287.37068.con.0026	14558	16496	+	10
DFU48	GAO_19	HerA	ACMFMP_05565	-	accn_287.37075.con.0003	291140	292913	-	283
	GAO_19	SIR2	ACMFMP_05570	-	accn_287.37075.con.0003	292905	294150	-	284
	SoFic	SoFic	ACMFMP_05580	-	accn_287.37075.con.0003	295227	296349	-	286
	PD-T4-6	PD-T4-6	ACMFMP_09025	-	accn_287.37075.con.0005	285843	286833	-	284
	RM_type_II	REase_II	ACMFMP_09115	-	accn_287.37075.con.0006	535	1438	-	2
	RM_type_II	MTase_II	ACMFMP_09120	-	accn_287.37075.con.0006	1437	2685	-	3
	CRISPR_array	CRISPR_array	CRISPR001	CRISPR001; repeat=GTGTTCCCCACATGCGTGGGGATGAACCG; score=6.25	accn_287.37075.con.0008	141858	142436	-	132.01
	cas_type_I-E	Cas2e	ACMFMP_12240	-	accn_287.37075.con.0008	142500	142800	-	133
	cas_type_I-E	Cas1e	ACMFMP_12245	-	accn_287.37075.con.0008	142796	143714	-	134
	cas_type_I-E	Cas6e	ACMFMP_12250	-	accn_287.37075.con.0008	143713	144325	-	135
	cas_type_I-E	Cas5e	ACMFMP_12255	-	accn_287.37075.con.0008	144299	144962	-	136
	cas_type_I-E	Cas7e	ACMFMP_12260	-	accn_287.37075.con.0008	144963	146106	-	137
	cas_type_I-E	Cas11e	ACMFMP_12265	-	accn_287.37075.con.0008	146115	146646	-	138
	cas_type_I-E	Cas8e	ACMFMP_12270	-	accn_287.37075.con.0008	146642	148211	-	139
	cas_type_I-E	Cas3e	ACMFMP_12275	-	accn_287.37075.con.0008	148213	150886	-	140
	CRISPR_array	CRISPR_array	CRISPR002	CRISPR002; repeat=GTGTTCCCCACGGGTGTGGGGATGAACCG; score=6.14	accn_287.37075.con.0008	151610	152372	-	140.02
	PDC-S08	PDC-S08	ACMFMP_12725	-	accn_287.37075.con.0008	250660	251599	+	230
	hachiman_type_I	HamB1	ACMFMP_12775	-	accn_287.37075.con.0009	6890	9713	-	6
	hachiman_type_I	HamA1	ACMFMP_12780	-	accn_287.37075.con.0009	9876	10671	-	7
	PDC-S02	PDC-S02	ACMFMP_12895	-	accn_287.37075.con.0009	36831	37986	+	30
	hachiman_type_I	HamA1	ACMFMP_12910	-	accn_287.37075.con.0009	39901	40681	+	33
	hachiman_type_I	HamB1	ACMFMP_12915	-	accn_287.37075.con.0009	40664	44183	+	34
	Mokosh_TypeII	MkoC	ACMFMP_12930	-	accn_287.37075.con.0009	48014	51299	-	37
	wadjet_other	JetD	ACMFMP_13125	-	accn_287.37075.con.0009	83010	84054	-	74
	wadjet_other	JetC	ACMFMP_13130	-	accn_287.37075.con.0009	84066	88503	-	75
	wadjet_other	JetA	ACMFMP_13140	-	accn_287.37075.con.0009	89400	90870	-	77
	PDC-S06	PDC-S06	ACMFMP_17650	-	accn_287.37075.con.0014	24099	26715	+	28
	zorya_type_I	ZorD1	ACMFMP_17660	-	accn_287.37075.con.0014	28539	31626	-	30
	zorya_type_I	ZorC1	ACMFMP_17665	-	accn_287.37075.con.0014	31626	33639	-	31
	zorya_type_I	ZorB1	ACMFMP_17670	-	accn_287.37075.con.0014	33635	34400	-	32
	zorya_type_I	ZorA1	ACMFMP_17675	-	accn_287.37075.con.0014	34399	36526	-	33
	PDC-S11	PDC-S11	ACMFMP_17680	-	accn_287.37075.con.0014	36578	37655	-	34
	RM_type_I	Specificity_I	ACMFMP_17685	-	accn_287.37075.con.0014	37672	39316	-	35
	RM_type_I	MTase_I	ACMFMP_17690	-	accn_287.37075.con.0014	39312	40782	-	36
	RM_type_I	REase_I	ACMFMP_17700	-	accn_287.37075.con.0014	42142	44509	-	38
	DMS_other	WYL	ACMFMP_17715	-	accn_287.37075.con.0014	46032	46908	+	41
	gabija	GajA	ACMFMP_21160	-	accn_287.37075.con.0018	54839	56792	+	68
	gabija	GajB	ACMFMP_21165	-	accn_287.37075.con.0018	56788	58456	+	69
	RosmerTA	RmrT	ACMFMP_21230	-	accn_287.37075.con.0018	69054	69723	+	82
	RosmerTA	RmrA	ACMFMP_21235	-	accn_287.37075.con.0018	69719	70826	+	83
	DMS_other	DrmD	ACMFMP_21275	-	accn_287.37075.con.0018	79260	82380	+	91
	GAO_29	DUF499	ACMFMP_21290	-	accn_287.37075.con.0018	84522	87639	+	94
	GAO_29	DUF3780	ACMFMP_21295	-	accn_287.37075.con.0018	87641	88292	+	95
	GAO_29	DUF1156_MTase	ACMFMP_21300	-	accn_287.37075.con.0018	88303	91321	+	96
	GAO_29	PLD_Helicase	ACMFMP_21305	-	accn_287.37075.con.0018	91332	94065	+	97
DFU58	SoFic	SoFic	ACMFMO_09005	-	accn_287.37066.con.0004	297457	298579	-	284
	DMS_other	WYL	ACMFMO_09325	-	accn_287.37066.con.0004	362284	363160	-	346
	hma	HmaA	ACMFMO_09335	-	accn_287.37066.con.0004	364086	367611	+	348
	HEC-08	HEC-08	ACMFMO_09340	-	accn_287.37066.con.0004	367768	368824	+	349
	hma	HmaB	ACMFMO_09345	-	accn_287.37066.con.0004	368824	371725	+	350
	hma	HmaC	ACMFMO_09360	-	accn_287.37066.con.0004	373449	376284	+	353
	PD-T4-6	PD-T4-6	ACMFMO_11980	-	accn_287.37066.con.0006	127414	128404	-	136
	DMS_other	mad8	ACMFMO_13270	-	accn_287.37066.con.0007	98281	100438	+	94
	PDC-S06	PDC-S06	ACMFMO_13280	-	accn_287.37066.con.0007	101275	103903	-	96
	RM_type_III	REase_III	ACMFMO_13285	-	accn_287.37066.con.0007	104017	106753	-	97
	RM_type_III	MTase_III	ACMFMO_13290	-	accn_287.37066.con.0007	106752	108486	-	98
	DMS_other	DrmD	ACMFMO_13305	-	accn_287.37066.con.0007	112261	115141	-	101
	DMS_other	mad1	ACMFMO_13310	-	accn_287.37066.con.0007	115199	115400	-	102
	AbiE	AbiEi	ACMFMO_13415	-	accn_287.37066.con.0007	134596	135355	+	123
	AbiE	AbiEii	ACMFMO_13420	-	accn_287.37066.con.0007	135347	136268	+	124
	wadjet_type_I	JetA1	ACMFMO_13955	-	accn_287.37066.con.0007	245837	247337	+	230
	wadjet_type_I	JetB1	ACMFMO_13960	-	accn_287.37066.con.0007	247339	248089	+	231
	wadjet_type_I	JetC1	ACMFMO_13965	-	accn_287.37066.con.0007	248085	251391	+	232
	wadjet_type_I	JetD1	ACMFMO_13970	-	accn_287.37066.con.0007	251341	252556	+	233
	argonaute_type_III	PprPIWI	ACMFMO_13975	-	accn_287.37066.con.0007	252796	255148	-	234
	argonaute_type_III	PprDinG	ACMFMO_13980	-	accn_287.37066.con.0007	255144	258219	-	235
	argonaute_type_III	PprRE	ACMFMO_13985	-	accn_287.37066.con.0007	258202	259243	-	236
	PDC-S70	PDC-S70	ACMFMO_14935	-	accn_287.37066.con.0008	183063	183693	+	185
	RM_type_I	REase_I	ACMFMO_14940	-	accn_287.37066.con.0008	183818	186812	-	186
	RM_type_I	Specificity_I	ACMFMO_14945	-	accn_287.37066.con.0008	186816	187971	-	187
	gabija	GajB	ACMFMO_14950	-	accn_287.37066.con.0008	187967	189641	-	188
	gabija	GajA	ACMFMO_14955	-	accn_287.37066.con.0008	189637	191542	-	189
	RM_type_I	MTase_I	ACMFMO_14960	-	accn_287.37066.con.0008	191538	193062	-	190
	RM_type_I	MTase_I	ACMFMO_14965	-	accn_287.37066.con.0008	193058	194555	-	191
	PsyrTA	PsyrA	ACMFMO_14970	-	accn_287.37066.con.0008	194625	196005	-	192
	PsyrTA	PsyrT	ACMFMO_14975	-	accn_287.37066.con.0008	196001	198080	-	193
	pycsar_effector	PycTIR	ACMFMO_16120	-	accn_287.37066.con.0009	158789	159716	+	148
	pycsar_effector	PycC	ACMFMO_16125	-	accn_287.37066.con.0009	159796	161341	+	149
	pycsar_other	E2	ACMFMO_16130	-	accn_287.37066.con.0009	161337	162111	+	150
	PD-Lambda-2	PD-Lambda-2_C	ACMFMO_18345	-	accn_287.37066.con.0011	157302	158436	-	142
	PD-Lambda-2	PD-Lambda-2_B	ACMFMO_18350	-	accn_287.37066.con.0011	158432	159659	-	143
	PD-Lambda-2	PD-Lambda-2_A	ACMFMO_18355	-	accn_287.37066.con.0011	159655	159919	-	144
	PDC-M30	PDC-M30B	ACMFMO_24700	-	accn_287.37066.con.0019	13559	14303	+	18
	PDC-M30	PDC-M30A	ACMFMO_24705	-	accn_287.37066.con.0019	14325	15645	+	19
	gabija	GajB	ACMFMO_24800	-	accn_287.37066.con.0019	34017	35091	-	37
	gabija	GajA	ACMFMO_24805	-	accn_287.37066.con.0019	35083	36682	-	38
	RM_type_IIG	REase_MTase_IIG	ACMFMO_29455	-	accn_287.37066.con.0029	835	3595	+	2
	ietAS	IetS	ACMFMO_29480	-	accn_287.37066.con.0029	8616	11106	-	7
	ietAS	IetA	ACMFMO_29485	-	accn_287.37066.con.0029	11115	12099	-	8
	PDC-S31	PDC-S31	ACMFMO_30720	-	accn_287.37066.con.0033	27883	28633	-	30
	Lamassu_Family	LmuB	ACMFMO_30730	-	accn_287.37066.con.0033	29770	31726	-	32
	Lamassu_Family	LmuC	ACMFMO_30735	-	accn_287.37066.con.0033	31722	32211	-	33
	Lamassu_Family	LmuA	ACMFMO_30740	-	accn_287.37066.con.0033	32207	33488	-	34
	BstA	BstA	ACMFMO_32985	-	accn_287.37066.con.0048	2485	3448	-	4

## Sheet: Supplementary Table-5
Supplementary Table 5: Defence related systems in P. aeruginosa genomes detected by DefenseFinder
	sys_id	type	subtype	activity	sys_beg	sys_end	protein_in_syst	genes_count	name_of_profiles_in_sys
DFU7	accn|287.37067.con.0003_PD-T7-2_12	PD-T7-2	PD-T7-2	Defense	accn|287.37067.con.0003_97	accn|287.37067.con.0003_98	accn|287.37067.con.0003_97,accn|287.37067.con.0003_98	2	PD-T7-2__PD-T7-2_A,PD-T7-2__PD-T7-2_B
	accn|287.37067.con.0008_CAS_Class1-Subtype-I-E_15	Cas	CAS_Class1-Subtype-I-E	Defense	accn|287.37067.con.0008_94	accn|287.37067.con.0008_101	accn|287.37067.con.0008_94,accn|287.37067.con.0008_95,accn|287.37067.con.0008_96,accn|287.37067.con.0008_97,accn|287.37067.con.0008_98,accn|287.37067.con.0008_99,accn|287.37067.con.0008_100,accn|287.37067.con.0008_101	8	cas1_I-E_1,cas2_I-E_2,cas3_I_2,cas5_I-E_2,cas6e_I_II_III_IV_V_VI_2,cas7_I-E_16,cas8e_I-E_2,cse2gr11_I-E_2
	accn|287.37067.con.0009_RM_Type_I_14	RM	RM_Type_I	Defense	accn|287.37067.con.0009_165	accn|287.37067.con.0009_168	accn|287.37067.con.0009_165,accn|287.37067.con.0009_167,accn|287.37067.con.0009_168	3	RM__Type_I_MTases_FAM_1,RM__Type_I_REases_FAM_2.einsi_trimmed,RM__Type_I_S_52
	accn|287.37067.con.0009_Zorya_TypeI_11	Zorya	Zorya_TypeI	Defense	accn|287.37067.con.0009_170	accn|287.37067.con.0009_173	accn|287.37067.con.0009_170,accn|287.37067.con.0009_171,accn|287.37067.con.0009_172,accn|287.37067.con.0009_173	4	Zorya_TypeI__ZorC,Zorya_TypeI__ZorD,Zorya__ZorA,Zorya__ZorB
	accn|287.37067.con.0009_RloC_10	RloC	RloC	Defense	accn|287.37067.con.0009_175	accn|287.37067.con.0009_175	accn|287.37067.con.0009_175	1	RloC__RloC
	accn|287.37067.con.0010_Hachiman_4	Hachiman	Hachiman	Defense	accn|287.37067.con.0010_8	accn|287.37067.con.0010_9	accn|287.37067.con.0010_8,accn|287.37067.con.0010_9	2	Hachiman__HamA_1,Hachiman__HamB
	accn|287.37067.con.0010_Hachiman_5	Hachiman	Hachiman	Defense	accn|287.37067.con.0010_33	accn|287.37067.con.0010_34	accn|287.37067.con.0010_33,accn|287.37067.con.0010_34	2	Hachiman__HamA_1,Hachiman__HamB
	accn|287.37067.con.0010_Wadjet_III_9	Wadjet	Wadjet_III	Defense	accn|287.37067.con.0010_75	accn|287.37067.con.0010_78	accn|287.37067.con.0010_75,accn|287.37067.con.0010_76,accn|287.37067.con.0010_78	3	Wadjet__JetA_III,Wadjet__JetC_III,Wadjet__JetD_III
	accn|287.37067.con.0019_Gao_RL_2	Gao_RL	Gao_RL	Defense	accn|287.37067.con.0019_51	accn|287.37067.con.0019_54	accn|287.37067.con.0019_51,accn|287.37067.con.0019_52,accn|287.37067.con.0019_53,accn|287.37067.con.0019_54	4	Gao_RL__RL_A,Gao_RL__RL_B,Gao_RL__RL_C,Gao_RL__RL_D
	accn|287.37067.con.0019_RosmerTA_3	RosmerTA	RosmerTA	Defense	accn|287.37067.con.0019_67	accn|287.37067.con.0019_68	accn|287.37067.con.0019_67,accn|287.37067.con.0019_68	2	RosmerTA__RmrA_2634932349,RosmerTA__RmrT_2634932349
	accn|287.37067.con.0019_Gabija_1	Gabija	Gabija	Defense	accn|287.37067.con.0019_82	accn|287.37067.con.0019_83	accn|287.37067.con.0019_82,accn|287.37067.con.0019_83	2	Gabija__GajA,Gabija__GajB_2
	sys_id	type	subtype	activity	sys_beg	sys_end	protein_in_syst	genes_count	name_of_profiles_in_sys
DFU9	accn|287.37068.con.0003_Lamassu-Cap4_nuclease_2	Lamassu-Fam	Lamassu-Cap4_nuclease	Defense	accn|287.37068.con.0003_8	accn|287.37068.con.0003_10	accn|287.37068.con.0003_8,accn|287.37068.con.0003_9,accn|287.37068.con.0003_10	3	Lamassu-Fam__LmuA_effector_Cap4_nuclease_II,Lamassu-Fam__LmuB_SMC_Cap4_nuclease_II,Lamassu-Fam__LmuC_acc_Cap4_nuclease
	accn|287.37068.con.0003_DS-29_1	DS-29	DS-29	Defense	accn|287.37068.con.0003_26	accn|287.37068.con.0003_26	accn|287.37068.con.0003_26	1	DS-29__DS-29
	accn|287.37068.con.0004_AbiO_3	AbiO	AbiO	Defense	accn|287.37068.con.0004_444	accn|287.37068.con.0004_444	accn|287.37068.con.0004_444	1	AbiO__AbiO
	accn|287.37068.con.0011_RM_Type_I_8	RM	RM_Type_I	Defense	accn|287.37068.con.0011_38	accn|287.37068.con.0011_40	accn|287.37068.con.0011_38,accn|287.37068.con.0011_39,accn|287.37068.con.0011_40	3	RM__Type_I_MTases_FAM_2,RM__Type_I_REases_FAM_2.einsi_trimmed,RM__Type_I_S_52
	accn|287.37068.con.0011_Septu_5	Septu	Septu	Defense	accn|287.37068.con.0011_136	accn|287.37068.con.0011_137	accn|287.37068.con.0011_136,accn|287.37068.con.0011_137	2	Septu__PtuA,Septu__PtuB
	accn|287.37068.con.0015_Lamassu-Cap4_nuclease_4	Lamassu-Fam	Lamassu-Cap4_nuclease	Defense	accn|287.37068.con.0015_65	accn|287.37068.con.0015_67	accn|287.37068.con.0015_65,accn|287.37068.con.0015_66,accn|287.37068.con.0015_67	3	Lamassu-Fam__LmuA_effector_Cap4_nuclease_II,Lamassu-Fam__LmuB_SMC_Cap4_nuclease_II,Lamassu-Fam__LmuC_acc_Cap4_nuclease
	accn|287.37068.con.0016_AbiU_6	AbiU	AbiU	Defense	accn|287.37068.con.0016_32	accn|287.37068.con.0016_32	accn|287.37068.con.0016_32	1	AbiU__AbiU
	accn|287.37068.con.0026_RM_Type_I_10	RM	RM_Type_I	Defense	accn|287.37068.con.0026_10	accn|287.37068.con.0026_12	accn|287.37068.con.0026_10,accn|287.37068.con.0026_11,accn|287.37068.con.0026_12	3	RM__Type_I_MTases_FAM_1,RM__Type_I_REases_FAM_2.einsi_trimmed,RM__Type_I_S_03
DFU16	sys_id	type	subtype	activity	sys_beg	sys_end	protein_in_syst	genes_count	name_of_profiles_in_sys
	accn|287.37068.con.0003_Lamassu-Cap4_nuclease_2	Lamassu-Fam	Lamassu-Cap4_nuclease	Defense	accn|287.37068.con.0003_8	accn|287.37068.con.0003_10	accn|287.37068.con.0003_8,accn|287.37068.con.0003_9,accn|287.37068.con.0003_10	3	Lamassu-Fam__LmuA_effector_Cap4_nuclease_II,Lamassu-Fam__LmuB_SMC_Cap4_nuclease_II,Lamassu-Fam__LmuC_acc_Cap4_nuclease
	accn|287.37068.con.0003_DS-29_1	DS-29	DS-29	Defense	accn|287.37068.con.0003_26	accn|287.37068.con.0003_26	accn|287.37068.con.0003_26	1	DS-29__DS-29
	accn|287.37068.con.0004_AbiO_3	AbiO	AbiO	Defense	accn|287.37068.con.0004_444	accn|287.37068.con.0004_444	accn|287.37068.con.0004_444	1	AbiO__AbiO
	accn|287.37068.con.0011_RM_Type_I_8	RM	RM_Type_I	Defense	accn|287.37068.con.0011_38	accn|287.37068.con.0011_40	accn|287.37068.con.0011_38,accn|287.37068.con.0011_39,accn|287.37068.con.0011_40	3	RM__Type_I_MTases_FAM_2,RM__Type_I_REases_FAM_2.einsi_trimmed,RM__Type_I_S_52
	accn|287.37068.con.0011_Septu_5	Septu	Septu	Defense	accn|287.37068.con.0011_136	accn|287.37068.con.0011_137	accn|287.37068.con.0011_136,accn|287.37068.con.0011_137	2	Septu__PtuA,Septu__PtuB
	accn|287.37068.con.0015_Lamassu-Cap4_nuclease_4	Lamassu-Fam	Lamassu-Cap4_nuclease	Defense	accn|287.37068.con.0015_65	accn|287.37068.con.0015_67	accn|287.37068.con.0015_65,accn|287.37068.con.0015_66,accn|287.37068.con.0015_67	3	Lamassu-Fam__LmuA_effector_Cap4_nuclease_II,Lamassu-Fam__LmuB_SMC_Cap4_nuclease_II,Lamassu-Fam__LmuC_acc_Cap4_nuclease
	accn|287.37068.con.0016_AbiU_6	AbiU	AbiU	Defense	accn|287.37068.con.0016_32	accn|287.37068.con.0016_32	accn|287.37068.con.0016_32	1	AbiU__AbiU
	accn|287.37068.con.0026_RM_Type_I_10	RM	RM_Type_I	Defense	accn|287.37068.con.0026_10	accn|287.37068.con.0026_12	accn|287.37068.con.0026_10,accn|287.37068.con.0026_11,accn|287.37068.con.0026_12	3	RM__Type_I_MTases_FAM_1,RM__Type_I_REases_FAM_2.einsi_trimmed,RM__Type_I_S_03
DFU48	sys_id	type	subtype	activity	sys_beg	sys_end	protein_in_syst	genes_count	name_of_profiles_in_sys
	accn|287.37075.con.0003_PD-T7-2_12	PD-T7-2	PD-T7-2	Defense	accn|287.37075.con.0003_282	accn|287.37075.con.0003_283	accn|287.37075.con.0003_282,accn|287.37075.con.0003_283	2	PD-T7-2__PD-T7-2_A,PD-T7-2__PD-T7-2_B
	accn|287.37075.con.0008_CAS_Class1-Subtype-I-E_15	Cas	CAS_Class1-Subtype-I-E	Defense	accn|287.37075.con.0008_133	accn|287.37075.con.0008_140	accn|287.37075.con.0008_133,accn|287.37075.con.0008_134,accn|287.37075.con.0008_135,accn|287.37075.con.0008_136,accn|287.37075.con.0008_137,accn|287.37075.con.0008_138,accn|287.37075.con.0008_139,accn|287.37075.con.0008_140	8	cas1_I-E_1,cas2_I-E_2,cas3_I_2,cas5_I-E_2,cas6e_I_II_III_IV_V_VI_2,cas7_I-E_16,cas8e_I-E_2,cse2gr11_I-E_2
	accn|287.37075.con.0009_Hachiman_1	Hachiman	Hachiman	Defense	accn|287.37075.con.0009_8	accn|287.37075.con.0009_9	accn|287.37075.con.0009_8,accn|287.37075.con.0009_9	2	Hachiman__HamA_1,Hachiman__HamB
	accn|287.37075.con.0009_Hachiman_2	Hachiman	Hachiman	Defense	accn|287.37075.con.0009_33	accn|287.37075.con.0009_34	accn|287.37075.con.0009_33,accn|287.37075.con.0009_34	2	Hachiman__HamA_1,Hachiman__HamB
	accn|287.37075.con.0009_Wadjet_III_6	Wadjet	Wadjet_III	Defense	accn|287.37075.con.0009_75	accn|287.37075.con.0009_78	accn|287.37075.con.0009_75,accn|287.37075.con.0009_76,accn|287.37075.con.0009_78	3	Wadjet__JetA_III,Wadjet__JetC_III,Wadjet__JetD_III
	accn|287.37075.con.0014_RloC_7	RloC	RloC	Defense	accn|287.37075.con.0014_30	accn|287.37075.con.0014_30	accn|287.37075.con.0014_30	1	RloC__RloC
	accn|287.37075.con.0014_Zorya_TypeI_8	Zorya	Zorya_TypeI	Defense	accn|287.37075.con.0014_32	accn|287.37075.con.0014_35	accn|287.37075.con.0014_32,accn|287.37075.con.0014_33,accn|287.37075.con.0014_34,accn|287.37075.con.0014_35	4	Zorya_TypeI__ZorC,Zorya_TypeI__ZorD,Zorya__ZorA,Zorya__ZorB
	accn|287.37075.con.0014_RM_Type_I_14	RM	RM_Type_I	Defense	accn|287.37075.con.0014_37	accn|287.37075.con.0014_40	accn|287.37075.con.0014_37,accn|287.37075.con.0014_38,accn|287.37075.con.0014_40	3	RM__Type_I_MTases_FAM_1,RM__Type_I_REases_FAM_2.einsi_trimmed,RM__Type_I_S_52
	accn|287.37075.con.0018_Gabija_9	Gabija	Gabija	Defense	accn|287.37075.con.0018_74	accn|287.37075.con.0018_75	accn|287.37075.con.0018_74,accn|287.37075.con.0018_75	2	Gabija__GajA,Gabija__GajB_2
	accn|287.37075.con.0018_RosmerTA_11	RosmerTA	RosmerTA	Defense	accn|287.37075.con.0018_89	accn|287.37075.con.0018_90	accn|287.37075.con.0018_89,accn|287.37075.con.0018_90	2	RosmerTA__RmrA_2634932349,RosmerTA__RmrT_2634932349
	accn|287.37075.con.0018_Gao_RL_10	Gao_RL	Gao_RL	Defense	accn|287.37075.con.0018_103	accn|287.37075.con.0018_106	accn|287.37075.con.0018_103,accn|287.37075.con.0018_104,accn|287.37075.con.0018_105,accn|287.37075.con.0018_106	4	Gao_RL__RL_A,Gao_RL__RL_B,Gao_RL__RL_C,Gao_RL__RL_D
DFU58	sys_id	type	subtype	activity	sys_beg	sys_end	protein_in_syst	genes_count	name_of_profiles_in_sys
	accn|287.37066.con.0001_DS-1_4	DS-1	DS-1	Defense	accn|287.37066.con.0001_126	accn|287.37066.con.0001_127	accn|287.37066.con.0001_126,accn|287.37066.con.0001_127	2	DS-1__DS-1A,DS-1__DS-1B
	accn|287.37066.con.0004_Hma_3	Hma	Hma	Defense	accn|287.37066.con.0004_349	accn|287.37066.con.0004_354	accn|287.37066.con.0004_349,accn|287.37066.con.0004_351,accn|287.37066.con.0004_354	3	Hma__HmaA,Hma__HmaB,Hma__HmaC
	accn|287.37066.con.0004_HEC-08_2	HEC-08	HEC-08	Defense	accn|287.37066.con.0004_350	accn|287.37066.con.0004_350	accn|287.37066.con.0004_350	1	HEC-08__HEC-08
	accn|287.37066.con.0004_HEC-02_1	HEC-02	HEC-02	Defense	accn|287.37066.con.0004_352	accn|287.37066.con.0004_353	accn|287.37066.con.0004_352,accn|287.37066.con.0004_353	2	HEC-02__HEC-02A,HEC-02__HEC-02B
	accn|287.37066.con.0007_RloC_7	RloC	RloC	Defense	accn|287.37066.con.0007_94	accn|287.37066.con.0007_94	accn|287.37066.con.0007_94	1	RloC__RloC
	accn|287.37066.con.0007_RM_Type_IIG_21	RM	RM_Type_IIG	Defense	accn|287.37066.con.0007_113	accn|287.37066.con.0007_113	accn|287.37066.con.0007_113	1	RM_Type_IIG__Type_IIG_3
	accn|287.37066.con.0007_AbiE_6	AbiE	AbiE	Defense	accn|287.37066.con.0007_121	accn|287.37066.con.0007_122	accn|287.37066.con.0007_121,accn|287.37066.con.0007_122	2	AbiEii__AbiEi_3,AbiEii__AbiEii
	accn|287.37066.con.0007_Wadjet_I_9	Wadjet	Wadjet_I	Defense	accn|287.37066.con.0007_227	accn|287.37066.con.0007_230	accn|287.37066.con.0007_227,accn|287.37066.con.0007_228,accn|287.37066.con.0007_229,accn|287.37066.con.0007_230	4	Wadjet__JetA_I,Wadjet__JetB_I,Wadjet__JetC_I,Wadjet__JetD_I
	accn|287.37066.con.0008_RM_Type_I_20	RM	RM_Type_I	Defense	accn|287.37066.con.0008_185	accn|287.37066.con.0008_190	accn|287.37066.con.0008_185,accn|287.37066.con.0008_186,accn|287.37066.con.0008_189,accn|287.37066.con.0008_190	4	RM__Type_I_MTases_FAM_0,RM__Type_I_MTases_FAM_0,RM__Type_I_REases_FAM_0.einsi_trimmed,RM__Type_I_S_02
	accn|287.37066.con.0008_Gabija_12	Gabija	Gabija	Defense	accn|287.37066.con.0008_187	accn|287.37066.con.0008_188	accn|287.37066.con.0008_187,accn|287.37066.con.0008_188	2	Gabija__GajA,Gabija__GajB_2
	accn|287.37066.con.0008_PsyrTA_13	PsyrTA	PsyrTA	Defense	accn|287.37066.con.0008_191	accn|287.37066.con.0008_192	accn|287.37066.con.0008_191,accn|287.37066.con.0008_192	2	PsyrTA__PsyrA,PsyrTA__PsyrT
	accn|287.37066.con.0009_Pycsar_5	Pycsar	Pycsar	Defense	accn|287.37066.con.0009_147	accn|287.37066.con.0009_148	accn|287.37066.con.0009_147,accn|287.37066.con.0009_148	2	CBASS__Effector_TIR,Pycsar__AG_cyclase
	accn|287.37066.con.0011_PD-Lambda-2_16	PD-Lambda-2	PD-Lambda-2	Defense	accn|287.37066.con.0011_140	accn|287.37066.con.0011_142	accn|287.37066.con.0011_140,accn|287.37066.con.0011_141,accn|287.37066.con.0011_142	3	PD-Lambda-2__PD-Lambda-2_A,PD-Lambda-2__PD-Lambda-2_B,PD-Lambda-2__PD-Lambda-2_C
	accn|287.37066.con.0019_Gabija_15	Gabija	Gabija	Defense	accn|287.37066.con.0019_32	accn|287.37066.con.0019_33	accn|287.37066.con.0019_32,accn|287.37066.con.0019_33	2	Gabija__GajA,Gabija__GajB_3
	accn|287.37066.con.0029_RM_Type_IIG_22	RM	RM_Type_IIG	Defense	accn|287.37066.con.0029_2	accn|287.37066.con.0029_2	accn|287.37066.con.0029_2	1	RM_Type_IIG__Type_IIG_FAM_1.einsi_trimmed
	accn|287.37066.con.0033_VP1796_11	VP1796	VP1796	Defense	accn|287.37066.con.0033_29	accn|287.37066.con.0033_29	accn|287.37066.con.0033_29	1	VP1796__VP1796
	accn|287.37066.con.0033_Lamassu-Cap4_nuclease_10	Lamassu-Fam	Lamassu-Cap4_nuclease	Defense	accn|287.37066.con.0033_31	accn|287.37066.con.0033_33	accn|287.37066.con.0033_31,accn|287.37066.con.0033_32,accn|287.37066.con.0033_33	3	Lamassu-Fam__LmuA_effector_Cap4_nuclease_II,Lamassu-Fam__LmuB_SMC_Cap4_nuclease_II,Lamassu-Fam__LmuC_acc_Cap4_nuclease
	accn|287.37066.con.0041_Prometheus_14	Prometheus	Prometheus	Defense	accn|287.37066.con.0041_15	accn|287.37066.con.0041_15	accn|287.37066.con.0041_15	1	Prometheus__ProA
	accn|287.37066.con.0048_BstA_17	BstA	BstA	Defense	accn|287.37066.con.0048_4	accn|287.37066.con.0048_4	accn|287.37066.con.0048_4	1	BstA__BstA
	accn|287.37066.con.0049_JukAB_18	JukAB	JukAB	Defense	accn|287.37066.con.0049_6	accn|287.37066.con.0049_10	accn|287.37066.con.0049_6,accn|287.37066.con.0049_7,accn|287.37066.con.0049_10	3	JukAB__JukA,JukAB__JukA,JukAB__JukB

## Sheet: Supplementary Table-6
Supplementary Table 6: Defence related genes in P. aeruginosa genomes detected by DefenceFinder
	replicon	hit_id	gene_name	hit_pos	model_fqn	sys_id	sys_loci	locus_num	sys_wholeness	sys_score	sys_occ	hit_gene_ref	hit_status	hit_seq_len	hit_i_eval	hit_score	hit_profile_cov	hit_seq_cov	hit_begin_match	hit_end_match	counterpart	used_in	type	subtype	activity
DFU7	accn|287.37067.con.0003	accn|287.37067.con.0003_97	PD-T7-2__PD-T7-2_A	909	defense-finder-models/DefenseFinder/PD-T7-2/PD-T7-2	accn|287.37067.con.0003_PD-T7-2_12	1	1	1	2	1	PD-T7-2__PD-T7-2_A	mandatory	415	1.7e-39	134.3	0.837	0.737	21	326			PD-T7-2	PD-T7-2	Defense
	accn|287.37067.con.0003	accn|287.37067.con.0003_98	PD-T7-2__PD-T7-2_B	910	defense-finder-models/DefenseFinder/PD-T7-2/PD-T7-2	accn|287.37067.con.0003_PD-T7-2_12	1	1	1	2	1	PD-T7-2__PD-T7-2_B	mandatory	591	2.3e-96	322	0.981	0.985	6	587			PD-T7-2	PD-T7-2	Defense
	accn|287.37067.con.0008	accn|287.37067.con.0008_94	cas3_I_2	2373	CasFinder/CAS_Class1-Subtype-I-E	accn|287.37067.con.0008_CAS_Class1-Subtype-I-E_15	1	1	1	8	1	cas3_I_5	accessory	891	7.9e-67	224.4	0.912	0.398	294	648		accn|287.37067.con.0008_CAS_Class1-Type-I_16,accn|287.37067.con.0008_CAS_Cluster_17	Cas	CAS_Class1-Subtype-I-E	Defense
	accn|287.37067.con.0008	accn|287.37067.con.0008_95	cas8e_I-E_2	2374	CasFinder/CAS_Class1-Subtype-I-E	accn|287.37067.con.0008_CAS_Class1-Subtype-I-E_15	1	1	1	8	1	cas8e_I-E_1	mandatory	523	5.0999999999999996e-107	357.4	0.998	0.901	5	475		accn|287.37067.con.0008_CAS_Class1-Type-I_16,accn|287.37067.con.0008_CAS_Cluster_17	Cas	CAS_Class1-Subtype-I-E	Defense
	accn|287.37067.con.0008	accn|287.37067.con.0008_96	cse2gr11_I-E_2	2375	CasFinder/CAS_Class1-Subtype-I-E	accn|287.37067.con.0008_CAS_Class1-Subtype-I-E_15	1	1	1	8	1	cse2gr11_I-E_2	mandatory	177	4.5e-34	116.2	0.993	0.814	19	162		accn|287.37067.con.0008_CAS_Class1-Type-I_16,accn|287.37067.con.0008_CAS_Cluster_17	Cas	CAS_Class1-Subtype-I-E	Defense
	accn|287.37067.con.0008	accn|287.37067.con.0008_97	cas7_I-E_16	2376	CasFinder/CAS_Class1-Subtype-I-E	accn|287.37067.con.0008_CAS_Class1-Subtype-I-E_15	1	1	1	8	1	cas7_I-E_16	mandatory	381	3.9000000000000005e-126	419.8	1	0.958	5	369		accn|287.37067.con.0008_CAS_Class1-Type-I_16,accn|287.37067.con.0008_CAS_Cluster_17	Cas	CAS_Class1-Subtype-I-E	Defense
	accn|287.37067.con.0008	accn|287.37067.con.0008_98	cas5_I-E_2	2377	CasFinder/CAS_Class1-Subtype-I-E	accn|287.37067.con.0008_CAS_Class1-Subtype-I-E_15	1	1	1	8	1	cas5_I-E_3	mandatory	221	1.7e-51	173.7	1	0.932	3	208		accn|287.37067.con.0008_CAS_Class1-Type-I_16,accn|287.37067.con.0008_CAS_Cluster_17	Cas	CAS_Class1-Subtype-I-E	Defense
	accn|287.37067.con.0008	accn|287.37067.con.0008_99	cas6e_I_II_III_IV_V_VI_2	2378	CasFinder/CAS_Class1-Subtype-I-E	accn|287.37067.con.0008_CAS_Class1-Subtype-I-E_15	1	1	1	8	1	cas6e_I_II_III_IV_V_VI_1	mandatory	204	3.6e-53	179.3	1	0.99	1	202		accn|287.37067.con.0008_CAS_Class1-Type-I_16,accn|287.37067.con.0008_CAS_Cluster_17	Cas	CAS_Class1-Subtype-I-E	Defense
	accn|287.37067.con.0008	accn|287.37067.con.0008_100	cas1_I-E_1	2379	CasFinder/CAS_Class1-Subtype-I-E	accn|287.37067.con.0008_CAS_Class1-Subtype-I-E_15	1	1	1	8	1	cas1_I-E_1	mandatory	291	4.9e-111	368.7	0.977	0.88	1	256		accn|287.37067.con.0008_CAS_Class1-Type-I_16,accn|287.37067.con.0008_CAS_Cluster_17	Cas	CAS_Class1-Subtype-I-E	Defense
	accn|287.37067.con.0008	accn|287.37067.con.0008_101	cas2_I-E_2	2380	CasFinder/CAS_Class1-Subtype-I-E	accn|287.37067.con.0008_CAS_Class1-Subtype-I-E_15	1	1	1	8	1	cas2_I-E_1	accessory	100	2.8999999999999997e-35	118.9	0.989	0.9	4	93		accn|287.37067.con.0008_CAS_Class1-Type-I_16,accn|287.37067.con.0008_CAS_Cluster_17	Cas	CAS_Class1-Subtype-I-E	Defense
	accn|287.37067.con.0009	accn|287.37067.con.0009_165	RM__Type_I_REases_FAM_2.einsi_trimmed	2677	defense-finder-models/RM/RM/RM_Type_I	accn|287.37067.con.0009_RM_Type_I_14	1	1	1	3	1	RM__Type_I_REases_FAM_0.einsi_trimmed	mandatory	789	1.1e-214	714	0.648	0.697	4	553		accn|287.37067.con.0009_PrrC_13	RM	RM_Type_I	Defense
	accn|287.37067.con.0009	accn|287.37067.con.0009_167	RM__Type_I_MTases_FAM_1	2679	defense-finder-models/RM/RM/RM_Type_I	accn|287.37067.con.0009_RM_Type_I_14	1	1	1	3	1	RM__Type_I_MTases_FAM_0	mandatory	490	8.2e-196	649.8	0.996	0.978	3	481		accn|287.37067.con.0009_PrrC_13	RM	RM_Type_I	Defense
	accn|287.37067.con.0009	accn|287.37067.con.0009_168	RM__Type_I_S_52	2680	defense-finder-models/RM/RM/RM_Type_I	accn|287.37067.con.0009_RM_Type_I_14	1	1	1	3	1	RM__Type_I_S_01	mandatory	548	9.5e-63	211.4	0.695	0.887	61	546		accn|287.37067.con.0009_PrrC_13	RM	RM_Type_I	Defense
	accn|287.37067.con.0009	accn|287.37067.con.0009_170	Zorya__ZorA	2682	defense-finder-models/DefenseFinder/Zorya/Zorya_TypeI	accn|287.37067.con.0009_Zorya_TypeI_11	1	1	1	4	1	Zorya__ZorA	mandatory	709	7.5e-294	975.4	0.992	0.997	2	708			Zorya	Zorya_TypeI	Defense
	accn|287.37067.con.0009	accn|287.37067.con.0009_171	Zorya__ZorB	2683	defense-finder-models/DefenseFinder/Zorya/Zorya_TypeI	accn|287.37067.con.0009_Zorya_TypeI_11	1	1	1	4	1	Zorya__ZorB	mandatory	255	1e-119	397.3	0.928	0.992	1	253			Zorya	Zorya_TypeI	Defense
	accn|287.37067.con.0009	accn|287.37067.con.0009_172	Zorya_TypeI__ZorC	2684	defense-finder-models/DefenseFinder/Zorya/Zorya_TypeI	accn|287.37067.con.0009_Zorya_TypeI_11	1	1	1	4	1	Zorya_TypeI__ZorC	mandatory	671	1.1e-195	650.3	0.995	0.946	1	635			Zorya	Zorya_TypeI	Defense
	accn|287.37067.con.0009	accn|287.37067.con.0009_173	Zorya_TypeI__ZorD	2685	defense-finder-models/DefenseFinder/Zorya/Zorya_TypeI	accn|287.37067.con.0009_Zorya_TypeI_11	1	1	1	4	1	Zorya_TypeI__ZorD	mandatory	1029	0	1374.1	0.919	0.967	18	1012			Zorya	Zorya_TypeI	Defense
	accn|287.37067.con.0009	accn|287.37067.con.0009_175	RloC__RloC	2687	defense-finder-models/DefenseFinder/RloC/RloC	accn|287.37067.con.0009_RloC_10	1	1	1	1	1	RloC__RloC	mandatory	872	1e-106	356.9	0.978	0.903	79	865			RloC	RloC	Defense
	accn|287.37067.con.0010	accn|287.37067.con.0010_8	Hachiman__HamB	2722	defense-finder-models/DefenseFinder/Hachiman/Hachiman	accn|287.37067.con.0010_Hachiman_4	1	1	1	2	1	Hachiman__HamB	mandatory	982	3.0000000000000002e-204	679.7	0.953	0.979	15	975		accn|287.37067.con.0010_Hachiman_II_6	Hachiman	Hachiman	Defense
	accn|287.37067.con.0010	accn|287.37067.con.0010_9	Hachiman__HamA_1	2723	defense-finder-models/DefenseFinder/Hachiman/Hachiman	accn|287.37067.con.0010_Hachiman_4	1	1	1	2	1	Hachiman__HamA_1	mandatory	242	1e-53	181.3	0.821	0.975	4	239		accn|287.37067.con.0010_Hachiman_II_6	Hachiman	Hachiman	Defense
	accn|287.37067.con.0010	accn|287.37067.con.0010_33	Hachiman__HamA_1	2747	defense-finder-models/DefenseFinder/Hachiman/Hachiman	accn|287.37067.con.0010_Hachiman_5	1	1	1	2	1	Hachiman__HamA_1	mandatory	260	1.9e-76	255.9	0.921	0.992	1	258		accn|287.37067.con.0010_Hachiman_II_7	Hachiman	Hachiman	Defense
	accn|287.37067.con.0010	accn|287.37067.con.0010_34	Hachiman__HamB	2748	defense-finder-models/DefenseFinder/Hachiman/Hachiman	accn|287.37067.con.0010_Hachiman_5	1	1	1	2	1	Hachiman__HamB	mandatory	1173	0	1303.6	0.997	0.916	6	1080		accn|287.37067.con.0010_Hachiman_II_7	Hachiman	Hachiman	Defense
	accn|287.37067.con.0010	accn|287.37067.con.0010_75	Wadjet__JetD_III	2789	defense-finder-models/DefenseFinder/Wadjet/Wadjet_III	accn|287.37067.con.0010_Wadjet_III_9	1	1	0.75	3	1	Wadjet__JetD_III	mandatory	348	1.9e-64	216.6	0.933	0.974	6	344		accn|287.37067.con.0010_Wadjet_8	Wadjet	Wadjet_III	Defense
	accn|287.37067.con.0010	accn|287.37067.con.0010_76	Wadjet__JetC_III	2790	defense-finder-models/DefenseFinder/Wadjet/Wadjet_III	accn|287.37067.con.0010_Wadjet_III_9	1	1	0.75	3	1	Wadjet__JetC_III	mandatory	1479	2.4000000000000001e-203	676.6	0.994	0.993	1	1468		accn|287.37067.con.0010_Wadjet_8	Wadjet	Wadjet_III	Defense
	accn|287.37067.con.0010	accn|287.37067.con.0010_78	Wadjet__JetA_III	2792	defense-finder-models/DefenseFinder/Wadjet/Wadjet_III	accn|287.37067.con.0010_Wadjet_III_9	1	1	0.75	3	1	Wadjet__JetA_III	mandatory	490	1.4e-69	233.7	0.881	0.941	3	463		accn|287.37067.con.0010_Wadjet_8	Wadjet	Wadjet_III	Defense
	accn|287.37067.con.0019	accn|287.37067.con.0019_51	Gao_RL__RL_D	4346	defense-finder-models/DefenseFinder/Gao_RL/Gao_RL	accn|287.37067.con.0019_Gao_RL_2	1	1	1	4	1	Gao_RL__RL_D	mandatory	911	0	1057	1	0.999	1	910			Gao_RL	Gao_RL	Defense
	accn|287.37067.con.0019	accn|287.37067.con.0019_52	Gao_RL__RL_C	4347	defense-finder-models/DefenseFinder/Gao_RL/Gao_RL	accn|287.37067.con.0019_Gao_RL_2	1	1	1	4	1	Gao_RL__RL_C	mandatory	1006	0	1178.1	0.992	0.983	8	996			Gao_RL	Gao_RL	Defense
	accn|287.37067.con.0019	accn|287.37067.con.0019_53	Gao_RL__RL_B	4348	defense-finder-models/DefenseFinder/Gao_RL/Gao_RL	accn|287.37067.con.0019_Gao_RL_2	1	1	1	4	1	Gao_RL__RL_B	mandatory	206	2e-58	195.6	0.927	0.879	21	201			Gao_RL	Gao_RL	Defense
	accn|287.37067.con.0019	accn|287.37067.con.0019_54	Gao_RL__RL_A	4349	defense-finder-models/DefenseFinder/Gao_RL/Gao_RL	accn|287.37067.con.0019_Gao_RL_2	1	1	1	4	1	Gao_RL__RL_A	mandatory	1039	1e-267	889.5	0.999	0.996	2	1036			Gao_RL	Gao_RL	Defense
	accn|287.37067.con.0019	accn|287.37067.con.0019_67	RosmerTA__RmrA_2634932349	4362	defense-finder-models/DefenseFinder/RosmerTA/RosmerTA	accn|287.37067.con.0019_RosmerTA_3	1	1	1	2	1	RosmerTA__RmrA_2585209417	mandatory	369	5.700000000000001e-158	523.9	0.997	0.981	7	368			RosmerTA	RosmerTA	Defense
	accn|287.37067.con.0019	accn|287.37067.con.0019_68	RosmerTA__RmrT_2634932349	4363	defense-finder-models/DefenseFinder/RosmerTA/RosmerTA	accn|287.37067.con.0019_RosmerTA_3	1	1	1	2	1	RosmerTA__RmrT_2585209417	mandatory	223	2.1e-62	209	0.937	0.924	16	221			RosmerTA	RosmerTA	Defense
	accn|287.37067.con.0019	accn|287.37067.con.0019_82	Gabija__GajB_2	4377	defense-finder-models/DefenseFinder/Gabija/Gabija	accn|287.37067.con.0019_Gabija_1	1	1	1	2	1	Gabija__GajB_1	mandatory	556	1.4e-73	247	0.756	0.946	20	545			Gabija	Gabija	Defense
	accn|287.37067.con.0019	accn|287.37067.con.0019_83	Gabija__GajA	4378	defense-finder-models/DefenseFinder/Gabija/Gabija	accn|287.37067.con.0019_Gabija_1	1	1	1	2	1	Gabija__GajA	mandatory	536	9.9e-114	379.9	0.799	0.979	8	532			Gabija	Gabija	Defense
DFU9	replicon	hit_id	gene_name	hit_pos	model_fqn	sys_id	sys_loci	locus_num	sys_wholeness	sys_score	sys_occ	hit_gene_ref	hit_status	hit_seq_len	hit_i_eval	hit_score	hit_profile_cov	hit_seq_cov	hit_begin_match	hit_end_match	counterpart	used_in	type	subtype	activity
	accn|287.37068.con.0003	accn|287.37068.con.0003_8	Lamassu-Fam__LmuA_effector_Cap4_nuclease_II	1586	defense-finder-models/DefenseFinder/Lamassu-Fam/Lamassu-Cap4_nuclease	accn|287.37068.con.0003_Lamassu-Cap4_nuclease_2	1	1	1	2.5	1	Lamassu-Fam__LmuA_effector_Cap4_nuclease_II	mandatory	533	2.0000000000000002e-23	82.6	0.944	0.659	131	481			Lamassu-Fam	Lamassu-Cap4_nuclease	Defense
	accn|287.37068.con.0003	accn|287.37068.con.0003_9	Lamassu-Fam__LmuC_acc_Cap4_nuclease	1587	defense-finder-models/DefenseFinder/Lamassu-Fam/Lamassu-Cap4_nuclease	accn|287.37068.con.0003_Lamassu-Cap4_nuclease_2	1	1	1	2.5	1	Lamassu-Fam__LmuC_acc_Lipase	accessory	222	1.6e-18	66.1	0.945	0.982	2	219			Lamassu-Fam	Lamassu-Cap4_nuclease	Defense
	accn|287.37068.con.0003	accn|287.37068.con.0003_10	Lamassu-Fam__LmuB_SMC_Cap4_nuclease_II	1588	defense-finder-models/DefenseFinder/Lamassu-Fam/Lamassu-Cap4_nuclease	accn|287.37068.con.0003_Lamassu-Cap4_nuclease_2	1	1	1	2.5	1	Lamassu-Fam__LmuB_SMC_Cap4_nuclease_II	mandatory	778	7.5e-83	277.9	0.982	0.978	1	761			Lamassu-Fam	Lamassu-Cap4_nuclease	Defense
	accn|287.37068.con.0003	accn|287.37068.con.0003_26	DS-29__DS-29	1604	defense-finder-models/DefenseFinder/DS-29/DS-29	accn|287.37068.con.0003_DS-29_1	1	1	1	1	1	DS-29__DS-29	mandatory	250	7.599999999999999e-82	273.1	0.988	0.992	1	248			DS-29	DS-29	Defense
	accn|287.37068.con.0004	accn|287.37068.con.0004_444	AbiO__AbiO	2692	defense-finder-models/DefenseFinder/AbiO/AbiO	accn|287.37068.con.0004_AbiO_3	1	1	1	1	1	AbiO__AbiO	mandatory	493	1.4e-198	658.7	0.994	0.996	1	491			AbiO	AbiO	Defense
	accn|287.37068.con.0011	accn|287.37068.con.0011_38	RM__Type_I_S_52	4600	defense-finder-models/RM/RM/RM_Type_I	accn|287.37068.con.0011_RM_Type_I_8	1	1	1	3	1	RM__Type_I_S_01	mandatory	448	4.9e-77	258.4	0.541	0.73	107	433		accn|287.37068.con.0011_PrrC_7	RM	RM_Type_I	Defense
	accn|287.37068.con.0011	accn|287.37068.con.0011_39	RM__Type_I_MTases_FAM_2	4601	defense-finder-models/RM/RM/RM_Type_I	accn|287.37068.con.0011_RM_Type_I_8	1	1	1	3	1	RM__Type_I_MTases_FAM_0	mandatory	515	4.700000000000001e-201	667.2	0.99	0.946	5	491		accn|287.37068.con.0011_PrrC_7	RM	RM_Type_I	Defense
	accn|287.37068.con.0011	accn|287.37068.con.0011_40	RM__Type_I_REases_FAM_2.einsi_trimmed	4602	defense-finder-models/RM/RM/RM_Type_I	accn|287.37068.con.0011_RM_Type_I_8	1	1	1	3	1	RM__Type_I_REases_FAM_0.einsi_trimmed	mandatory	752	4.5e-137	457.1	0.571	0.689	1	518		accn|287.37068.con.0011_PrrC_7	RM	RM_Type_I	Defense
	accn|287.37068.con.0011	accn|287.37068.con.0011_136	Septu__PtuB	4698	defense-finder-models/DefenseFinder/Septu/Septu	accn|287.37068.con.0011_Septu_5	1	1	1	2	1	Septu__PtuB	mandatory	246	7.1e-27	93.5	0.827	0.813	1	200			Septu	Septu	Defense
	accn|287.37068.con.0011	accn|287.37068.con.0011_137	Septu__PtuA	4699	defense-finder-models/DefenseFinder/Septu/Septu	accn|287.37068.con.0011_Septu_5	1	1	1	2	1	Septu__PtuA	mandatory	433	3.5e-66	223.2	0.908	0.972	1	421			Septu	Septu	Defense
	accn|287.37068.con.0015	accn|287.37068.con.0015_65	Lamassu-Fam__LmuB_SMC_Cap4_nuclease_II	5261	defense-finder-models/DefenseFinder/Lamassu-Fam/Lamassu-Cap4_nuclease	accn|287.37068.con.0015_Lamassu-Cap4_nuclease_4	1	1	1	2.5	1	Lamassu-Fam__LmuB_SMC_Cap4_nuclease_II	mandatory	785	1.5999999999999999e-62	210.8	0.979	0.975	1	765			Lamassu-Fam	Lamassu-Cap4_nuclease	Defense
	accn|287.37068.con.0015	accn|287.37068.con.0015_66	Lamassu-Fam__LmuC_acc_Cap4_nuclease	5262	defense-finder-models/DefenseFinder/Lamassu-Fam/Lamassu-Cap4_nuclease	accn|287.37068.con.0015_Lamassu-Cap4_nuclease_4	1	1	1	2.5	1	Lamassu-Fam__LmuC_acc_Lipase	accessory	230	9.6e-07	27.8	0.521	0.53	51	172			Lamassu-Fam	Lamassu-Cap4_nuclease	Defense
	accn|287.37068.con.0015	accn|287.37068.con.0015_67	Lamassu-Fam__LmuA_effector_Cap4_nuclease_II	5263	defense-finder-models/DefenseFinder/Lamassu-Fam/Lamassu-Cap4_nuclease	accn|287.37068.con.0015_Lamassu-Cap4_nuclease_4	1	1	1	2.5	1	Lamassu-Fam__LmuA_effector_Cap4_nuclease_II	mandatory	426	1.8e-19	69.6	0.777	0.692	11	305			Lamassu-Fam	Lamassu-Cap4_nuclease	Defense
	accn|287.37068.con.0016	accn|287.37068.con.0016_32	AbiU__AbiU	5314	defense-finder-models/DefenseFinder/AbiU/AbiU	accn|287.37068.con.0016_AbiU_6	1	1	1	1	1	AbiU__AbiU	mandatory	649	1.7e-41	140.9	0.832	0.729	5	477			AbiU	AbiU	Defense
	accn|287.37068.con.0026	accn|287.37068.con.0026_10	RM__Type_I_REases_FAM_2.einsi_trimmed	5784	defense-finder-models/RM/RM/RM_Type_I	accn|287.37068.con.0026_RM_Type_I_10	1	1	1	3	1	RM__Type_I_REases_FAM_0.einsi_trimmed	mandatory	911	2.7e-132	441.2	0.637	0.583	6	536		accn|287.37068.con.0026_PrrC_9	RM	RM_Type_I	Defense
	accn|287.37068.con.0026	accn|287.37068.con.0026_11	RM__Type_I_MTases_FAM_1	5785	defense-finder-models/RM/RM/RM_Type_I	accn|287.37068.con.0026_RM_Type_I_10	1	1	1	3	1	RM__Type_I_MTases_FAM_0	mandatory	818	8.3e-108	359.4	0.998	0.994	1	813		accn|287.37068.con.0026_PrrC_9	RM	RM_Type_I	Defense
	accn|287.37068.con.0026	accn|287.37068.con.0026_12	RM__Type_I_S_03	5786	defense-finder-models/RM/RM/RM_Type_I	accn|287.37068.con.0026_RM_Type_I_10	1	1	1	3	1	RM__Type_I_S_01	mandatory	646	1.6000000000000002e-125	418.4	0.992	0.981	1	634		accn|287.37068.con.0026_PrrC_9	RM	RM_Type_I	Defense
DFU16	replicon	hit_id	gene_name	hit_pos	model_fqn	sys_id	sys_loci	locus_num	sys_wholeness	sys_score	sys_occ	hit_gene_ref	hit_status	hit_seq_len	hit_i_eval	hit_score	hit_profile_cov	hit_seq_cov	hit_begin_match	hit_end_match	counterpart	used_in	type	subtype	activity
	accn|287.37068.con.0003	accn|287.37068.con.0003_8	Lamassu-Fam__LmuA_effector_Cap4_nuclease_II	1586	defense-finder-models/DefenseFinder/Lamassu-Fam/Lamassu-Cap4_nuclease	accn|287.37068.con.0003_Lamassu-Cap4_nuclease_2	1	1	1	2.5	1	Lamassu-Fam__LmuA_effector_Cap4_nuclease_II	mandatory	533	2.0000000000000002e-23	82.6	0.944	0.659	131	481			Lamassu-Fam	Lamassu-Cap4_nuclease	Defense
	accn|287.37068.con.0003	accn|287.37068.con.0003_9	Lamassu-Fam__LmuC_acc_Cap4_nuclease	1587	defense-finder-models/DefenseFinder/Lamassu-Fam/Lamassu-Cap4_nuclease	accn|287.37068.con.0003_Lamassu-Cap4_nuclease_2	1	1	1	2.5	1	Lamassu-Fam__LmuC_acc_Lipase	accessory	222	1.6e-18	66.1	0.945	0.982	2	219			Lamassu-Fam	Lamassu-Cap4_nuclease	Defense
	accn|287.37068.con.0003	accn|287.37068.con.0003_10	Lamassu-Fam__LmuB_SMC_Cap4_nuclease_II	1588	defense-finder-models/DefenseFinder/Lamassu-Fam/Lamassu-Cap4_nuclease	accn|287.37068.con.0003_Lamassu-Cap4_nuclease_2	1	1	1	2.5	1	Lamassu-Fam__LmuB_SMC_Cap4_nuclease_II	mandatory	778	7.5e-83	277.9	0.982	0.978	1	761			Lamassu-Fam	Lamassu-Cap4_nuclease	Defense
	accn|287.37068.con.0003	accn|287.37068.con.0003_26	DS-29__DS-29	1604	defense-finder-models/DefenseFinder/DS-29/DS-29	accn|287.37068.con.0003_DS-29_1	1	1	1	1	1	DS-29__DS-29	mandatory	250	7.599999999999999e-82	273.1	0.988	0.992	1	248			DS-29	DS-29	Defense
	accn|287.37068.con.0004	accn|287.37068.con.0004_444	AbiO__AbiO	2692	defense-finder-models/DefenseFinder/AbiO/AbiO	accn|287.37068.con.0004_AbiO_3	1	1	1	1	1	AbiO__AbiO	mandatory	493	1.4e-198	658.7	0.994	0.996	1	491			AbiO	AbiO	Defense
	accn|287.37068.con.0011	accn|287.37068.con.0011_38	RM__Type_I_S_52	4600	defense-finder-models/RM/RM/RM_Type_I	accn|287.37068.con.0011_RM_Type_I_8	1	1	1	3	1	RM__Type_I_S_01	mandatory	448	4.9e-77	258.4	0.541	0.73	107	433		accn|287.37068.con.0011_PrrC_7	RM	RM_Type_I	Defense
	accn|287.37068.con.0011	accn|287.37068.con.0011_39	RM__Type_I_MTases_FAM_2	4601	defense-finder-models/RM/RM/RM_Type_I	accn|287.37068.con.0011_RM_Type_I_8	1	1	1	3	1	RM__Type_I_MTases_FAM_0	mandatory	515	4.700000000000001e-201	667.2	0.99	0.946	5	491		accn|287.37068.con.0011_PrrC_7	RM	RM_Type_I	Defense
	accn|287.37068.con.0011	accn|287.37068.con.0011_40	RM__Type_I_REases_FAM_2.einsi_trimmed	4602	defense-finder-models/RM/RM/RM_Type_I	accn|287.37068.con.0011_RM_Type_I_8	1	1	1	3	1	RM__Type_I_REases_FAM_0.einsi_trimmed	mandatory	752	4.5e-137	457.1	0.571	0.689	1	518		accn|287.37068.con.0011_PrrC_7	RM	RM_Type_I	Defense
	accn|287.37068.con.0011	accn|287.37068.con.0011_136	Septu__PtuB	4698	defense-finder-models/DefenseFinder/Septu/Septu	accn|287.37068.con.0011_Septu_5	1	1	1	2	1	Septu__PtuB	mandatory	246	7.1e-27	93.5	0.827	0.813	1	200			Septu	Septu	Defense
	accn|287.37068.con.0011	accn|287.37068.con.0011_137	Septu__PtuA	4699	defense-finder-models/DefenseFinder/Septu/Septu	accn|287.37068.con.0011_Septu_5	1	1	1	2	1	Septu__PtuA	mandatory	433	3.5e-66	223.2	0.908	0.972	1	421			Septu	Septu	Defense
	accn|287.37068.con.0015	accn|287.37068.con.0015_65	Lamassu-Fam__LmuB_SMC_Cap4_nuclease_II	5261	defense-finder-models/DefenseFinder/Lamassu-Fam/Lamassu-Cap4_nuclease	accn|287.37068.con.0015_Lamassu-Cap4_nuclease_4	1	1	1	2.5	1	Lamassu-Fam__LmuB_SMC_Cap4_nuclease_II	mandatory	785	1.5999999999999999e-62	210.8	0.979	0.975	1	765			Lamassu-Fam	Lamassu-Cap4_nuclease	Defense
	accn|287.37068.con.0015	accn|287.37068.con.0015_66	Lamassu-Fam__LmuC_acc_Cap4_nuclease	5262	defense-finder-models/DefenseFinder/Lamassu-Fam/Lamassu-Cap4_nuclease	accn|287.37068.con.0015_Lamassu-Cap4_nuclease_4	1	1	1	2.5	1	Lamassu-Fam__LmuC_acc_Lipase	accessory	230	9.6e-07	27.8	0.521	0.53	51	172			Lamassu-Fam	Lamassu-Cap4_nuclease	Defense
	accn|287.37068.con.0015	accn|287.37068.con.0015_67	Lamassu-Fam__LmuA_effector_Cap4_nuclease_II	5263	defense-finder-models/DefenseFinder/Lamassu-Fam/Lamassu-Cap4_nuclease	accn|287.37068.con.0015_Lamassu-Cap4_nuclease_4	1	1	1	2.5	1	Lamassu-Fam__LmuA_effector_Cap4_nuclease_II	mandatory	426	1.8e-19	69.6	0.777	0.692	11	305			Lamassu-Fam	Lamassu-Cap4_nuclease	Defense
	accn|287.37068.con.0016	accn|287.37068.con.0016_32	AbiU__AbiU	5314	defense-finder-models/DefenseFinder/AbiU/AbiU	accn|287.37068.con.0016_AbiU_6	1	1	1	1	1	AbiU__AbiU	mandatory	649	1.7e-41	140.9	0.832	0.729	5	477			AbiU	AbiU	Defense
	accn|287.37068.con.0026	accn|287.37068.con.0026_10	RM__Type_I_REases_FAM_2.einsi_trimmed	5784	defense-finder-models/RM/RM/RM_Type_I	accn|287.37068.con.0026_RM_Type_I_10	1	1	1	3	1	RM__Type_I_REases_FAM_0.einsi_trimmed	mandatory	911	2.7e-132	441.2	0.637	0.583	6	536		accn|287.37068.con.0026_PrrC_9	RM	RM_Type_I	Defense
	accn|287.37068.con.0026	accn|287.37068.con.0026_11	RM__Type_I_MTases_FAM_1	5785	defense-finder-models/RM/RM/RM_Type_I	accn|287.37068.con.0026_RM_Type_I_10	1	1	1	3	1	RM__Type_I_MTases_FAM_0	mandatory	818	8.3e-108	359.4	0.998	0.994	1	813		accn|287.37068.con.0026_PrrC_9	RM	RM_Type_I	Defense
	accn|287.37068.con.0026	accn|287.37068.con.0026_12	RM__Type_I_S_03	5786	defense-finder-models/RM/RM/RM_Type_I	accn|287.37068.con.0026_RM_Type_I_10	1	1	1	3	1	RM__Type_I_S_01	mandatory	646	1.6000000000000002e-125	418.4	0.992	0.981	1	634		accn|287.37068.con.0026_PrrC_9	RM	RM_Type_I	Defense
DFU48	replicon	hit_id	gene_name	hit_pos	model_fqn	sys_id	sys_loci	locus_num	sys_wholeness	sys_score	sys_occ	hit_gene_ref	hit_status	hit_seq_len	hit_i_eval	hit_score	hit_profile_cov	hit_seq_cov	hit_begin_match	hit_end_match	counterpart	used_in	type	subtype	activity
	accn|287.37075.con.0003	accn|287.37075.con.0003_282	PD-T7-2__PD-T7-2_B	1094	defense-finder-models/DefenseFinder/PD-T7-2/PD-T7-2	accn|287.37075.con.0003_PD-T7-2_12	1	1	1	2	1	PD-T7-2__PD-T7-2_B	mandatory	591	3.3e-96	321.4	0.981	0.985	6	587			PD-T7-2	PD-T7-2	Defense
	accn|287.37075.con.0003	accn|287.37075.con.0003_283	PD-T7-2__PD-T7-2_A	1095	defense-finder-models/DefenseFinder/PD-T7-2/PD-T7-2	accn|287.37075.con.0003_PD-T7-2_12	1	1	1	2	1	PD-T7-2__PD-T7-2_A	mandatory	415	1.7e-39	134.3	0.837	0.737	21	326			PD-T7-2	PD-T7-2	Defense
	accn|287.37075.con.0008	accn|287.37075.con.0008_133	cas2_I-E_2	2408	CasFinder/CAS_Class1-Subtype-I-E	accn|287.37075.con.0008_CAS_Class1-Subtype-I-E_15	1	1	1	8	1	cas2_I-E_1	accessory	100	2.8999999999999997e-35	118.9	0.989	0.9	4	93		accn|287.37075.con.0008_CAS_Class1-Type-I_16,accn|287.37075.con.0008_CAS_Cluster_17	Cas	CAS_Class1-Subtype-I-E	Defense
	accn|287.37075.con.0008	accn|287.37075.con.0008_134	cas1_I-E_1	2409	CasFinder/CAS_Class1-Subtype-I-E	accn|287.37075.con.0008_CAS_Class1-Subtype-I-E_15	1	1	1	8	1	cas1_I-E_1	mandatory	291	4.9e-111	368.7	0.977	0.88	1	256		accn|287.37075.con.0008_CAS_Class1-Type-I_16,accn|287.37075.con.0008_CAS_Cluster_17	Cas	CAS_Class1-Subtype-I-E	Defense
	accn|287.37075.con.0008	accn|287.37075.con.0008_135	cas6e_I_II_III_IV_V_VI_2	2410	CasFinder/CAS_Class1-Subtype-I-E	accn|287.37075.con.0008_CAS_Class1-Subtype-I-E_15	1	1	1	8	1	cas6e_I_II_III_IV_V_VI_1	mandatory	204	3.6e-53	179.3	1	0.99	1	202		accn|287.37075.con.0008_CAS_Class1-Type-I_16,accn|287.37075.con.0008_CAS_Cluster_17	Cas	CAS_Class1-Subtype-I-E	Defense
	accn|287.37075.con.0008	accn|287.37075.con.0008_136	cas5_I-E_2	2411	CasFinder/CAS_Class1-Subtype-I-E	accn|287.37075.con.0008_CAS_Class1-Subtype-I-E_15	1	1	1	8	1	cas5_I-E_3	mandatory	221	1.7e-51	173.7	1	0.932	3	208		accn|287.37075.con.0008_CAS_Class1-Type-I_16,accn|287.37075.con.0008_CAS_Cluster_17	Cas	CAS_Class1-Subtype-I-E	Defense
	accn|287.37075.con.0008	accn|287.37075.con.0008_137	cas7_I-E_16	2412	CasFinder/CAS_Class1-Subtype-I-E	accn|287.37075.con.0008_CAS_Class1-Subtype-I-E_15	1	1	1	8	1	cas7_I-E_16	mandatory	381	3.9000000000000005e-126	419.8	1	0.958	5	369		accn|287.37075.con.0008_CAS_Class1-Type-I_16,accn|287.37075.con.0008_CAS_Cluster_17	Cas	CAS_Class1-Subtype-I-E	Defense
	accn|287.37075.con.0008	accn|287.37075.con.0008_138	cse2gr11_I-E_2	2413	CasFinder/CAS_Class1-Subtype-I-E	accn|287.37075.con.0008_CAS_Class1-Subtype-I-E_15	1	1	1	8	1	cse2gr11_I-E_2	mandatory	177	4.5e-34	116.2	0.993	0.814	19	162		accn|287.37075.con.0008_CAS_Class1-Type-I_16,accn|287.37075.con.0008_CAS_Cluster_17	Cas	CAS_Class1-Subtype-I-E	Defense
	accn|287.37075.con.0008	accn|287.37075.con.0008_139	cas8e_I-E_2	2414	CasFinder/CAS_Class1-Subtype-I-E	accn|287.37075.con.0008_CAS_Class1-Subtype-I-E_15	1	1	1	8	1	cas8e_I-E_1	mandatory	523	5.0999999999999996e-107	357.4	0.998	0.901	5	475		accn|287.37075.con.0008_CAS_Class1-Type-I_16,accn|287.37075.con.0008_CAS_Cluster_17	Cas	CAS_Class1-Subtype-I-E	Defense
	accn|287.37075.con.0008	accn|287.37075.con.0008_140	cas3_I_2	2415	CasFinder/CAS_Class1-Subtype-I-E	accn|287.37075.con.0008_CAS_Class1-Subtype-I-E_15	1	1	1	8	1	cas3_I_5	accessory	891	7.800000000000001e-67	224.4	0.912	0.398	294	648		accn|287.37075.con.0008_CAS_Class1-Type-I_16,accn|287.37075.con.0008_CAS_Cluster_17	Cas	CAS_Class1-Subtype-I-E	Defense
	accn|287.37075.con.0009	accn|287.37075.con.0009_8	Hachiman__HamB	2516	defense-finder-models/DefenseFinder/Hachiman/Hachiman	accn|287.37075.con.0009_Hachiman_1	1	1	1	2	1	Hachiman__HamB	mandatory	982	3.0000000000000002e-204	679.7	0.953	0.979	15	975		accn|287.37075.con.0009_Hachiman_II_3	Hachiman	Hachiman	Defense
	accn|287.37075.con.0009	accn|287.37075.con.0009_9	Hachiman__HamA_1	2517	defense-finder-models/DefenseFinder/Hachiman/Hachiman	accn|287.37075.con.0009_Hachiman_1	1	1	1	2	1	Hachiman__HamA_1	mandatory	242	1e-53	181.3	0.821	0.975	4	239		accn|287.37075.con.0009_Hachiman_II_3	Hachiman	Hachiman	Defense
	accn|287.37075.con.0009	accn|287.37075.con.0009_33	Hachiman__HamA_1	2541	defense-finder-models/DefenseFinder/Hachiman/Hachiman	accn|287.37075.con.0009_Hachiman_2	1	1	1	2	1	Hachiman__HamA_1	mandatory	260	1.9e-76	255.9	0.921	0.992	1	258		accn|287.37075.con.0009_Hachiman_II_4	Hachiman	Hachiman	Defense
	accn|287.37075.con.0009	accn|287.37075.con.0009_34	Hachiman__HamB	2542	defense-finder-models/DefenseFinder/Hachiman/Hachiman	accn|287.37075.con.0009_Hachiman_2	1	1	1	2	1	Hachiman__HamB	mandatory	1173	0	1303.6	0.997	0.916	6	1080		accn|287.37075.con.0009_Hachiman_II_4	Hachiman	Hachiman	Defense
	accn|287.37075.con.0009	accn|287.37075.con.0009_75	Wadjet__JetD_III	2583	defense-finder-models/DefenseFinder/Wadjet/Wadjet_III	accn|287.37075.con.0009_Wadjet_III_6	1	1	0.75	3	1	Wadjet__JetD_III	mandatory	348	1.9e-64	216.6	0.933	0.974	6	344		accn|287.37075.con.0009_Wadjet_5	Wadjet	Wadjet_III	Defense
	accn|287.37075.con.0009	accn|287.37075.con.0009_76	Wadjet__JetC_III	2584	defense-finder-models/DefenseFinder/Wadjet/Wadjet_III	accn|287.37075.con.0009_Wadjet_III_6	1	1	0.75	3	1	Wadjet__JetC_III	mandatory	1479	2.4000000000000001e-203	676.6	0.994	0.993	1	1468		accn|287.37075.con.0009_Wadjet_5	Wadjet	Wadjet_III	Defense
	accn|287.37075.con.0009	accn|287.37075.con.0009_78	Wadjet__JetA_III	2586	defense-finder-models/DefenseFinder/Wadjet/Wadjet_III	accn|287.37075.con.0009_Wadjet_III_6	1	1	0.75	3	1	Wadjet__JetA_III	mandatory	490	1.4e-69	233.7	0.881	0.941	3	463		accn|287.37075.con.0009_Wadjet_5	Wadjet	Wadjet_III	Defense
	accn|287.37075.con.0014	accn|287.37075.con.0014_30	RloC__RloC	3481	defense-finder-models/DefenseFinder/RloC/RloC	accn|287.37075.con.0014_RloC_7	1	1	1	1	1	RloC__RloC	mandatory	872	1e-106	356.9	0.978	0.903	79	865			RloC	RloC	Defense
	accn|287.37075.con.0014	accn|287.37075.con.0014_32	Zorya_TypeI__ZorD	3483	defense-finder-models/DefenseFinder/Zorya/Zorya_TypeI	accn|287.37075.con.0014_Zorya_TypeI_8	1	1	1	4	1	Zorya_TypeI__ZorD	mandatory	1029	0	1374.1	0.919	0.967	18	1012			Zorya	Zorya_TypeI	Defense
	accn|287.37075.con.0014	accn|287.37075.con.0014_33	Zorya_TypeI__ZorC	3484	defense-finder-models/DefenseFinder/Zorya/Zorya_TypeI	accn|287.37075.con.0014_Zorya_TypeI_8	1	1	1	4	1	Zorya_TypeI__ZorC	mandatory	671	1.1e-195	650.3	0.995	0.946	1	635			Zorya	Zorya_TypeI	Defense
	accn|287.37075.con.0014	accn|287.37075.con.0014_34	Zorya__ZorB	3485	defense-finder-models/DefenseFinder/Zorya/Zorya_TypeI	accn|287.37075.con.0014_Zorya_TypeI_8	1	1	1	4	1	Zorya__ZorB	mandatory	255	1e-119	397.3	0.928	0.992	1	253			Zorya	Zorya_TypeI	Defense
	accn|287.37075.con.0014	accn|287.37075.con.0014_35	Zorya__ZorA	3486	defense-finder-models/DefenseFinder/Zorya/Zorya_TypeI	accn|287.37075.con.0014_Zorya_TypeI_8	1	1	1	4	1	Zorya__ZorA	mandatory	709	7.5e-294	975.4	0.992	0.997	2	708			Zorya	Zorya_TypeI	Defense
	accn|287.37075.con.0014	accn|287.37075.con.0014_37	RM__Type_I_S_52	3488	defense-finder-models/RM/RM/RM_Type_I	accn|287.37075.con.0014_RM_Type_I_14	1	1	1	3	1	RM__Type_I_S_01	mandatory	548	9.4e-63	211.4	0.695	0.887	61	546		accn|287.37075.con.0014_PrrC_13	RM	RM_Type_I	Defense
	accn|287.37075.con.0014	accn|287.37075.con.0014_38	RM__Type_I_MTases_FAM_1	3489	defense-finder-models/RM/RM/RM_Type_I	accn|287.37075.con.0014_RM_Type_I_14	1	1	1	3	1	RM__Type_I_MTases_FAM_0	mandatory	490	8.2e-196	649.8	0.996	0.978	3	481		accn|287.37075.con.0014_PrrC_13	RM	RM_Type_I	Defense
	accn|287.37075.con.0014	accn|287.37075.con.0014_40	RM__Type_I_REases_FAM_2.einsi_trimmed	3491	defense-finder-models/RM/RM/RM_Type_I	accn|287.37075.con.0014_RM_Type_I_14	1	1	1	3	1	RM__Type_I_REases_FAM_0.einsi_trimmed	mandatory	789	1.1e-214	714	0.648	0.697	4	553		accn|287.37075.con.0014_PrrC_13	RM	RM_Type_I	Defense
	accn|287.37075.con.0018	accn|287.37075.con.0018_74	Gabija__GajA	4185	defense-finder-models/DefenseFinder/Gabija/Gabija	accn|287.37075.con.0018_Gabija_9	1	1	1	2	1	Gabija__GajA	mandatory	536	9.8e-114	379.9	0.799	0.979	8	532			Gabija	Gabija	Defense
	accn|287.37075.con.0018	accn|287.37075.con.0018_75	Gabija__GajB_2	4186	defense-finder-models/DefenseFinder/Gabija/Gabija	accn|287.37075.con.0018_Gabija_9	1	1	1	2	1	Gabija__GajB_1	mandatory	556	1.4e-73	247	0.756	0.946	20	545			Gabija	Gabija	Defense
	accn|287.37075.con.0018	accn|287.37075.con.0018_89	RosmerTA__RmrT_2634932349	4200	defense-finder-models/DefenseFinder/RosmerTA/RosmerTA	accn|287.37075.con.0018_RosmerTA_11	1	1	1	2	1	RosmerTA__RmrT_2585209417	mandatory	223	2.1e-62	209	0.937	0.924	16	221			RosmerTA	RosmerTA	Defense
	accn|287.37075.con.0018	accn|287.37075.con.0018_90	RosmerTA__RmrA_2634932349	4201	defense-finder-models/DefenseFinder/RosmerTA/RosmerTA	accn|287.37075.con.0018_RosmerTA_11	1	1	1	2	1	RosmerTA__RmrA_2585209417	mandatory	369	5.700000000000001e-158	523.9	0.997	0.981	7	368			RosmerTA	RosmerTA	Defense
	accn|287.37075.con.0018	accn|287.37075.con.0018_103	Gao_RL__RL_A	4214	defense-finder-models/DefenseFinder/Gao_RL/Gao_RL	accn|287.37075.con.0018_Gao_RL_10	1	1	1	4	1	Gao_RL__RL_A	mandatory	1039	1e-267	889.5	0.999	0.996	2	1036			Gao_RL	Gao_RL	Defense
	accn|287.37075.con.0018	accn|287.37075.con.0018_104	Gao_RL__RL_B	4215	defense-finder-models/DefenseFinder/Gao_RL/Gao_RL	accn|287.37075.con.0018_Gao_RL_10	1	1	1	4	1	Gao_RL__RL_B	mandatory	217	2.4e-58	195.3	0.927	0.834	32	212			Gao_RL	Gao_RL	Defense
	accn|287.37075.con.0018	accn|287.37075.con.0018_105	Gao_RL__RL_C	4216	defense-finder-models/DefenseFinder/Gao_RL/Gao_RL	accn|287.37075.con.0018_Gao_RL_10	1	1	1	4	1	Gao_RL__RL_C	mandatory	1006	0	1178.1	0.992	0.983	8	996			Gao_RL	Gao_RL	Defense
	accn|287.37075.con.0018	accn|287.37075.con.0018_106	Gao_RL__RL_D	4217	defense-finder-models/DefenseFinder/Gao_RL/Gao_RL	accn|287.37075.con.0018_Gao_RL_10	1	1	1	4	1	Gao_RL__RL_D	mandatory	911	0	1057	1	0.999	1	910			Gao_RL	Gao_RL	Defense
DFU58	replicon	hit_id	gene_name	hit_pos	model_fqn	sys_id	sys_loci	locus_num	sys_wholeness	sys_score	sys_occ	hit_gene_ref	hit_status	hit_seq_len	hit_i_eval	hit_score	hit_profile_cov	hit_seq_cov	hit_begin_match	hit_end_match	counterpart	used_in	type	subtype	activity
	accn|287.37066.con.0001	accn|287.37066.con.0001_126	DS-1__DS-1A	126	defense-finder-models/DefenseFinder/DS-1/DS-1	accn|287.37066.con.0001_DS-1_4	1	1	1	2	1	DS-1__DS-1A	mandatory	364	1.9e-21	75.1	0.684	0.695	54	306			DS-1	DS-1	Defense
	accn|287.37066.con.0001	accn|287.37066.con.0001_127	DS-1__DS-1B	127	defense-finder-models/DefenseFinder/DS-1/DS-1	accn|287.37066.con.0001_DS-1_4	1	1	1	2	1	DS-1__DS-1B	mandatory	394	1.3e-75	253.5	0.963	0.985	1	388			DS-1	DS-1	Defense
	accn|287.37066.con.0004	accn|287.37066.con.0004_349	Hma__HmaA	1830	defense-finder-models/DefenseFinder/Hma/Hma	accn|287.37066.con.0004_Hma_3	1	1	1	3	1	Hma__HmaA	mandatory	1175	0	2071.6	0.999	0.996	1	1170			Hma	Hma	Defense
	accn|287.37066.con.0004	accn|287.37066.con.0004_350	HEC-08__HEC-08	1831	defense-finder-models/DefenseFinder/HEC-08/HEC-08	accn|287.37066.con.0004_HEC-08_2	1	1	1	1	1	HEC-08__HEC-08	mandatory	352	7.2e-135	448.2	0.978	0.997	1	351			HEC-08	HEC-08	Defense
	accn|287.37066.con.0004	accn|287.37066.con.0004_351	Hma__HmaB	1832	defense-finder-models/DefenseFinder/Hma/Hma	accn|287.37066.con.0004_Hma_3	1	1	1	3	1	Hma__HmaB	mandatory	967	0	1752.7	0.947	0.997	2	965			Hma	Hma	Defense
	accn|287.37066.con.0004	accn|287.37066.con.0004_352	HEC-02__HEC-02A	1833	defense-finder-models/DefenseFinder/HEC-02/HEC-02	accn|287.37066.con.0004_HEC-02_1	1	1	1	2	1	HEC-02__HEC-02A	mandatory	348	5.2e-121	403.2	0.837	0.983	1	342			HEC-02	HEC-02	Defense
	accn|287.37066.con.0004	accn|287.37066.con.0004_353	HEC-02__HEC-02B	1834	defense-finder-models/DefenseFinder/HEC-02/HEC-02	accn|287.37066.con.0004_HEC-02_1	1	1	1	2	1	HEC-02__HEC-02B	mandatory	194	8.1e-10	37.1	0.515	0.619	1	120			HEC-02	HEC-02	Defense
	accn|287.37066.con.0004	accn|287.37066.con.0004_354	Hma__HmaC	1835	defense-finder-models/DefenseFinder/Hma/Hma	accn|287.37066.con.0004_Hma_3	1	1	1	3	1	Hma__HmaC	mandatory	945	0	1551.6	0.999	0.999	1	944			Hma	Hma	Defense
	accn|287.37066.con.0007	accn|287.37066.con.0007_94	RloC__RloC	2603	defense-finder-models/DefenseFinder/RloC/RloC	accn|287.37066.con.0007_RloC_7	1	1	1	1	1	RloC__RloC	mandatory	876	1e-139	466.1	0.988	0.902	84	873			RloC	RloC	Defense
	accn|287.37066.con.0007	accn|287.37066.con.0007_113	RM_Type_IIG__Type_IIG_3	2622	defense-finder-models/RM/RM/RM_Type_IIG	accn|287.37066.con.0007_RM_Type_IIG_21	1	1	0.167	1	1	RM_Type_IIG__Type_IIG_3	mandatory	988	1.4e-125	419.5	0.949	0.95	42	980			RM	RM_Type_IIG	Defense
	accn|287.37066.con.0007	accn|287.37066.con.0007_121	AbiEii__AbiEi_3	2630	defense-finder-models/DefenseFinder/AbiE/AbiE	accn|287.37066.con.0007_AbiE_6	1	1	1	2	1	AbiEii__AbiEi_1	mandatory	253	5.1e-34	115.9	0.931	0.577	99	244			AbiE	AbiE	Defense
	accn|287.37066.con.0007	accn|287.37066.con.0007_122	AbiEii__AbiEii	2631	defense-finder-models/DefenseFinder/AbiE/AbiE	accn|287.37066.con.0007_AbiE_6	1	1	1	2	1	AbiEii__AbiEii	mandatory	307	1.6e-43	148	0.996	0.879	10	279			AbiE	AbiE	Defense
	accn|287.37066.con.0007	accn|287.37066.con.0007_227	Wadjet__JetA_I	2736	defense-finder-models/DefenseFinder/Wadjet/Wadjet_I	accn|287.37066.con.0007_Wadjet_I_9	1	1	1	4	1	Wadjet__JetA_I	mandatory	451	4.7999999999999995e-92	308	0.901	0.984	2	445		accn|287.37066.con.0007_Wadjet_8	Wadjet	Wadjet_I	Defense
	accn|287.37066.con.0007	accn|287.37066.con.0007_228	Wadjet__JetB_I	2737	defense-finder-models/DefenseFinder/Wadjet/Wadjet_I	accn|287.37066.con.0007_Wadjet_I_9	1	1	1	4	1	Wadjet__JetB_I	mandatory	250	9e-51	171.1	0.86	0.836	39	247		accn|287.37066.con.0007_Wadjet_8	Wadjet	Wadjet_I	Defense
	accn|287.37066.con.0007	accn|287.37066.con.0007_229	Wadjet__JetC_I	2738	defense-finder-models/DefenseFinder/Wadjet/Wadjet_I	accn|287.37066.con.0007_Wadjet_I_9	1	1	1	4	1	Wadjet__JetC_I	mandatory	1102	3.2000000000000003e-267	888.2	0.995	0.994	3	1097		accn|287.37066.con.0007_Wadjet_8	Wadjet	Wadjet_I	Defense
	accn|287.37066.con.0007	accn|287.37066.con.0007_230	Wadjet__JetD_I	2739	defense-finder-models/DefenseFinder/Wadjet/Wadjet_I	accn|287.37066.con.0007_Wadjet_I_9	1	1	1	4	1	Wadjet__JetD_I	mandatory	394	2.4e-73	246.2	0.972	0.97	1	382		accn|287.37066.con.0007_Wadjet_8	Wadjet	Wadjet_I	Defense
	accn|287.37066.con.0008	accn|287.37066.con.0008_185	RM__Type_I_REases_FAM_0.einsi_trimmed	2927	defense-finder-models/RM/RM/RM_Type_I	accn|287.37066.con.0008_RM_Type_I_20	1	1	1	3	1	RM__Type_I_REases_FAM_0.einsi_trimmed	mandatory	998	2.4e-193	643.8	0.973	0.939	45	981		accn|287.37066.con.0008_PrrC_19	RM	RM_Type_I	Defense
	accn|287.37066.con.0008	accn|287.37066.con.0008_186	RM__Type_I_S_02	2928	defense-finder-models/RM/RM/RM_Type_I	accn|287.37066.con.0008_RM_Type_I_20	1	1	1	3	1	RM__Type_I_S_01	mandatory	385	5.700000000000001e-57	192.3	0.84	0.953	6	372		accn|287.37066.con.0008_PrrC_19	RM	RM_Type_I	Defense
	accn|287.37066.con.0008	accn|287.37066.con.0008_187	Gabija__GajB_2	2929	defense-finder-models/DefenseFinder/Gabija/Gabija	accn|287.37066.con.0008_Gabija_12	1	1	1	2	1	Gabija__GajB_1	mandatory	558	4.7e-78	261.8	0.746	0.93	15	533			Gabija	Gabija	Defense
	accn|287.37066.con.0008	accn|287.37066.con.0008_188	Gabija__GajA	2930	defense-finder-models/DefenseFinder/Gabija/Gabija	accn|287.37066.con.0008_Gabija_12	1	1	1	2	1	Gabija__GajA	mandatory	635	1.2999999999999999e-148	495.1	0.997	0.995	1	632			Gabija	Gabija	Defense
	accn|287.37066.con.0008	accn|287.37066.con.0008_189	RM__Type_I_MTases_FAM_0	2931	defense-finder-models/RM/RM/RM_Type_I	accn|287.37066.con.0008_RM_Type_I_20	1	1	1	3	1	RM__Type_I_MTases_FAM_0	mandatory	508	1.9e-157	523.9	0.986	0.967	7	497		accn|287.37066.con.0008_PrrC_19	RM	RM_Type_I	Defense
	accn|287.37066.con.0008	accn|287.37066.con.0008_190	RM__Type_I_MTases_FAM_0	2932	defense-finder-models/RM/RM/RM_Type_I	accn|287.37066.con.0008_RM_Type_I_20	1	1	1	3	1	RM__Type_I_MTases_FAM_0	mandatory	499	4.9999999999999994e-167	555.5	0.986	0.982	4	493		accn|287.37066.con.0008_PrrC_19	RM	RM_Type_I	Defense
	accn|287.37066.con.0008	accn|287.37066.con.0008_191	PsyrTA__PsyrA	2933	defense-finder-models/DefenseFinder/PsyrTA/PsyrTA	accn|287.37066.con.0008_PsyrTA_13	1	1	1	2	1	PsyrTA__PsyrA	mandatory	282	2.6e-70	236	0.553	0.975	1	275			PsyrTA	PsyrTA	Defense
	accn|287.37066.con.0008	accn|287.37066.con.0008_192	PsyrTA__PsyrT	2934	defense-finder-models/DefenseFinder/PsyrTA/PsyrTA	accn|287.37066.con.0008_PsyrTA_13	1	1	1	2	1	PsyrTA__PsyrT	mandatory	693	1.3999999999999999e-278	924.3	0.996	0.996	2	691			PsyrTA	PsyrTA	Defense
	accn|287.37066.con.0009	accn|287.37066.con.0009_147	CBASS__Effector_TIR	3160	defense-finder-models/DefenseFinder/Pycsar/Pycsar	accn|287.37066.con.0009_Pycsar_5	1	1	1	1.5	1	CBASS__Effector_2TM_S_2TMBeta	accessory	160	2.2e-71	239.2	0.456	0.988	1	158			Pycsar	Pycsar	Defense
	accn|287.37066.con.0009	accn|287.37066.con.0009_148	Pycsar__AG_cyclase	3161	defense-finder-models/DefenseFinder/Pycsar/Pycsar	accn|287.37066.con.0009_Pycsar_5	1	1	1	1.5	1	Pycsar__AG_cyclase	mandatory	515	6.2e-64	214.7	0.736	0.454	263	496			Pycsar	Pycsar	Defense
	accn|287.37066.con.0011	accn|287.37066.con.0011_140	PD-Lambda-2__PD-Lambda-2_C	3596	defense-finder-models/DefenseFinder/PD-Lambda-2/PD-Lambda-2	accn|287.37066.con.0011_PD-Lambda-2_16	1	1	1	2.5	1	PD-Lambda-2__PD-Lambda-2_C	accessory	378	4.6e-181	600.4	0.995	0.989	1	374			PD-Lambda-2	PD-Lambda-2	Defense
	accn|287.37066.con.0011	accn|287.37066.con.0011_141	PD-Lambda-2__PD-Lambda-2_B	3597	defense-finder-models/DefenseFinder/PD-Lambda-2/PD-Lambda-2	accn|287.37066.con.0011_PD-Lambda-2_16	1	1	1	2.5	1	PD-Lambda-2__PD-Lambda-2_B	mandatory	409	5e-217	719.1	0.993	0.976	5	403			PD-Lambda-2	PD-Lambda-2	Defense
	accn|287.37066.con.0011	accn|287.37066.con.0011_142	PD-Lambda-2__PD-Lambda-2_A	3598	defense-finder-models/DefenseFinder/PD-Lambda-2/PD-Lambda-2	accn|287.37066.con.0011_PD-Lambda-2_16	1	1	1	2.5	1	PD-Lambda-2__PD-Lambda-2_A	mandatory	88	1.6e-36	122.8	0.989	0.977	1	86			PD-Lambda-2	PD-Lambda-2	Defense
	accn|287.37066.con.0019	accn|287.37066.con.0019_32	Gabija__GajB_3	4864	defense-finder-models/DefenseFinder/Gabija/Gabija	accn|287.37066.con.0019_Gabija_15	1	1	1	2	1	Gabija__GajB_1	mandatory	335	1.8e-98	328.7	0.924	0.973	4	329			Gabija	Gabija	Defense
	accn|287.37066.con.0019	accn|287.37066.con.0019_33	Gabija__GajA	4865	defense-finder-models/DefenseFinder/Gabija/Gabija	accn|287.37066.con.0019_Gabija_15	1	1	1	2	1	Gabija__GajA	mandatory	533	5.999999999999999e-42	142.8	0.805	0.944	2	504			Gabija	Gabija	Defense
	accn|287.37066.con.0029	accn|287.37066.con.0029_2	RM_Type_IIG__Type_IIG_FAM_1.einsi_trimmed	5786	defense-finder-models/RM/RM/RM_Type_IIG	accn|287.37066.con.0029_RM_Type_IIG_22	1	1	0.167	1	1	RM_Type_IIG__Type_IIG_FAM_1.einsi_trimmed	mandatory	920	4.1e-200	665.6	0.965	0.965	20	907			RM	RM_Type_IIG	Defense
	accn|287.37066.con.0033	accn|287.37066.con.0033_29	VP1796__VP1796	6035	defense-finder-models/DefenseFinder/VP1796/VP1796	accn|287.37066.con.0033_VP1796_11	1	1	1	1	1	VP1796__VP1796	mandatory	257	2.3e-101	337.3	0.996	0.992	1	255			VP1796	VP1796	Defense
	accn|287.37066.con.0033	accn|287.37066.con.0033_31	Lamassu-Fam__LmuB_SMC_Cap4_nuclease_II	6037	defense-finder-models/DefenseFinder/Lamassu-Fam/Lamassu-Cap4_nuclease	accn|287.37066.con.0033_Lamassu-Cap4_nuclease_10	1	1	1	2.5	1	Lamassu-Fam__LmuB_SMC_Cap4_nuclease_II	mandatory	652	2.8999999999999996e-135	451.3	0.993	0.992	1	647			Lamassu-Fam	Lamassu-Cap4_nuclease	Defense
	accn|287.37066.con.0033	accn|287.37066.con.0033_32	Lamassu-Fam__LmuC_acc_Cap4_nuclease	6038	defense-finder-models/DefenseFinder/Lamassu-Fam/Lamassu-Cap4_nuclease	accn|287.37066.con.0033_Lamassu-Cap4_nuclease_10	1	1	1	2.5	1	Lamassu-Fam__LmuC_acc_Lipase	accessory	163	1.1e-12	47.3	0.945	0.92	13	162			Lamassu-Fam	Lamassu-Cap4_nuclease	Defense
	accn|287.37066.con.0033	accn|287.37066.con.0033_33	Lamassu-Fam__LmuA_effector_Cap4_nuclease_II	6039	defense-finder-models/DefenseFinder/Lamassu-Fam/Lamassu-Cap4_nuclease	accn|287.37066.con.0033_Lamassu-Cap4_nuclease_10	1	1	1	2.5	1	Lamassu-Fam__LmuA_effector_Cap4_nuclease_II	mandatory	427	1.0000000000000001e-72	245	0.984	0.92	25	417			Lamassu-Fam	Lamassu-Cap4_nuclease	Defense
	accn|287.37066.con.0041	accn|287.37066.con.0041_15	Prometheus__ProA	6362	defense-finder-models/DefenseFinder/Prometheus/Prometheus	accn|287.37066.con.0041_Prometheus_14	1	1	1	1	1	Prometheus__ProA	mandatory	2224	0	1072.1	0.541	0.442	1238	2221			Prometheus	Prometheus	Defense
	accn|287.37066.con.0048	accn|287.37066.con.0048_4	BstA__BstA	6481	defense-finder-models/DefenseFinder/BstA/BstA	accn|287.37066.con.0048_BstA_17	1	1	1	1	1	BstA__BstA	mandatory	333	8.1e-113	374.8	0.97	0.889	36	331			BstA	BstA	Defense
	accn|287.37066.con.0049	accn|287.37066.con.0049_6	JukAB__JukB	6502	defense-finder-models/DefenseFinder/JukAB/JukAB	accn|287.37066.con.0049_JukAB_18	1	1	1	2	2	JukAB__JukB	mandatory	318	1.9e-63	213.3	0.886	0.943	1	300			JukAB	JukAB	Defense
	accn|287.37066.con.0049	accn|287.37066.con.0049_7	JukAB__JukA	6503	defense-finder-models/DefenseFinder/JukAB/JukAB	accn|287.37066.con.0049_JukAB_18	1	1	1	2	2	JukAB__JukA	mandatory	257	7e-73	244.1	0.893	0.942	10	251			JukAB	JukAB	Defense
	accn|287.37066.con.0049	accn|287.37066.con.0049_10	JukAB__JukA	6506	defense-finder-models/DefenseFinder/JukAB/JukAB	accn|287.37066.con.0049_JukAB_18	1	1	1	2	2	JukAB__JukA	mandatory	270	5.5e-78	260.8	0.937	0.933	1	252			JukAB	JukAB	Defense

## Sheet: Supplementray Table-7
Supplementary Table 7: Distribution of intact prophage regions among the P. aeruginosa isolates
ID	Intact prophages	Region	Length (kb)	No. CDS	GC%	Region position	Intact Phages	Resistance genes
DFU7	4	1	28.6	30	64.4	Contig 3: 18495-47103	PHAGE_Pseudo_YMC11/02/R656_NC_028657(8)	-
		2	36.7	38	63.9	Contig 4: 197835-234546	PHAGE_Pseudo_phi3_NC_030940(30)	-
		3	58.7	46	64.3	Contig 5: 12294-72042	PHAGE_Pseudo_B3_NC_006548(33)	-
		4	54.6-	57	60.6	Contig 21: 16830-71487	PHAGE_Pseudo_JBD44_NC_030929(17)	-
DFU9	4	1	25.1	23	64	Contig 4: 434101-459217	PHAGE_Stenot_S1_NC_011589(5)	-
		2	17.4	24	65	Contig 5: 337029-354447	PHAGE_Entero_Arya_NC_031048(5)	-
		3	52.3	56	62	Contig 9: 141494-193833	PHAGE_Pseudo_YMC11/07/P54_PAE_BP_NC_030909(21)	-
		4	14.4	15	53.2	Contig 15: 52850-67308	PHAGE_Pseudo_Pf1_NC_001331(11)	-
DFU16	4	1	25.1	23	64	Contig 4: 434101-459217	PHAGE_Stenot_S1_NC_011589(5)
		2	17.4	24	65	Contig 5: 337029-354447	PHAGE_Entero_Arya_NC_031048(5)
		3	52.3	56	62	Contig 9: 141494-193833	PHAGE_Pseudo_YMC11/07/P54_PAE_BP_NC_030909(21)
		4	14.4	15	53.2	Contig 15: 52850-67308	PHAGE_Pseudo_Pf1_NC_001331(11)	-
DFU48	4	1	28.6	34	64.4	Contig 3: 344977-373585	PHAGE_Pseudo_YMC11/02/R656_NC_028657(8)	-
		2	47.9	45	64.5	Contig 4: 67371-115368	PHAGE_Pseudo_phi3_NC_030940(31)	-
		3	59.7	54	64.3	Contig 5: 12294-72042	PHAGE_Pseudo_B3_NC_006548(33)	-
		4	54.6	66	60.6	Contig 20: 16830-71487	PHAGE_Pseudo_JBD44_NC_030929(17)	-
DFU58	6	1	45	45	63.6	Contig 1: 115937-161007	PHAGE_Pseudo_Dobby_NC_048109(35)	-
		2	18.1	24	64	Contig 4: 341472-359639	PHAGE_Entero_Arya_NC_031048(5)	-
		3	45.8	57	64.6	Contig 8:1-45820	PHAGE_Pseudo_YMC11/07/P54_PAE_BP_NC_030909(20)	-
		5	52.3	52	64.5	Contig 16: 100808-153166	PHAGE_Pseudo_JBD25_NC_027992(36)	-
		7	20.6	33	58.8	Contig 42: 54-20725	PHAGE_Pseudo_PMG1_NC_016765(24)	-
		8	16.7	27	61.9	Contig45: 161-16862	PHAGE_Pseudo_F10_NC_007805(3)	-
